# Supplementary material for: Crystal structure of sodium (1S)-d-lyxit-1-yl­sulfonate
Source: Acta Crystallogr E Crystallogr Commun. 2016 Apr 5;72(Pt 5):628–31. doi: 10.1107/S2056989016005375 (PMC4908541; doi:10.1107/S2056989016005375)
Supplement: Supplementary file 1 [file e-72-00628-sup1.cif]

##############################################################################
#                                                                            #
# This CIF contains the data in a paper accepted for publication in          #
# Acta Crystallographica Section E. It conforms to the requirements of       #
# Notes for Authors for Acta Crystallographica Section E, and has been       #
# peer reviewed under the auspices of the IUCr Commission on Journals.       #
#                                                                            #
# Full details of the Crystallographic Information File format               #
# are given in the paper "The Crystallographic Information File (CIF):       #
# a New Standard Archive File for Crystallography" by S. R. Hall, F. H.      #
# Allen and I. D. Brown [Acta Cryst. (1991), A47, 655-685].                  #
#                                                                            #
# The current version of the core CIF dictionary is obtainable from          #
# ftp://ftp.iucr.org/pub/cif_core.dic.                                       #
#                                                                            #
# Software is freely available for graphical display of the structure(s)     #
# in this CIF. For information consult the CIF software page                 #
# http://www.iucr.org/resources/cif/software.                                #
#                                                                            #
# This file may be used for bona fide research purposes within the           #
# scientific community so long as proper attribution is given to the journal # 
# article from which it was obtained.                                        #
#                                                                            #
##############################################################################
data_I
_audit_creation_method     'SHELXL-2014/7'
_journal_date_recd_electronic     2016-03-19
_journal_date_accepted     2016-03-30
_journal_name_full     'Acta Crystallographica, Section E'
_journal_year     2016
_journal_volume     72
_journal_issue      5
_journal_page_first     628
_journal_page_last     631
_journal_paper_category     GM
_journal_paper_doi     10.1107/S2056989016005375
_journal_coeditor_code     SJ5496
loop_
    _publ_contact_author_name
    _publ_contact_author_address
    _publ_contact_author_email
    _publ_contact_author_fax
    _publ_contact_author_phone
    'Haines, Alan H.'
;
School of Chemistry,
University of East Anglia,
Norwich NR4 7TJ
England
;
 a.haines@uea.ac.uk ? ?
    'Hughes, David L.'
;
School of Chemistry,
University of East Anglia,
Norwich NR4 7TJ
England
;
 d.l.hughes@uea.ac.uk ? '01 603 593 186'
_publ_section_title
;
Crystal structure of sodium (1<i>S</i>)-<i>D</i>-lyxit-1-ylsulfonate
;
loop_
    _publ_author_name
    _publ_author_footnote
    _publ_author_address
    'Haines, Alan H.' .
;
School of Chemistry,
University of East Anglia,
Norwich NR4 7TJ
England
;
    'Hughes, David L.' .
;
School of Chemistry,
University of East Anglia,
Norwich NR4 7TJ
England
;
_publ_section_synopsis
;
The anion has an open-chain structure in which one of the oxygen atoms of the
sulfate residue, the S atom, the C atoms of the sugar chain and the O atom of
the hydroxymethyl group form an essentially planar zigzag chain. A
three-dimensional bonding network exists in the crystal structure involving
hexacoordination of sodium ions by O atoms, three of which are provided by a
single <i>D</i>-lyxose--sulfonate unit and the other three by two sulfonate
groups and one hydroxymethyl group, each from separate units of the adduct.
Extensive intermolecular O---H...O hydrogen bonding supplements this bonding
network.
;
_database_code_depnum_ccdc_archive     'CCDC 1471425'
_chemical_name_systematic
;\
Sodium
(1<i>S</i>,2<i>S</i>,3<i>S</i>,4<i>R</i>)-1,2,3,4,5-pentahydroxypentane-1-\
sulfonate
;
_chemical_name_common     ?
_chemical_formula_moiety     'Na +, C5 H11 O8 S -'
_chemical_formula_sum     'C5 H11 Na O8 S'
_chemical_formula_structural     '<i>D</i>-lyxose-NaHSO3 adduct'
_chemical_formula_iupac     'Na +, C5 H11 O8 S -'
_chemical_formula_weight     254.19
_chemical_melting_point     ?
_shelx_space_group_comment
;
The symmetry employed for this shelxl refinement is uniquely defined
by the following loop, which should always be used as a source of
symmetry information in preference to the above space-group names.
They are only intended as comments.
;
_space_group_crystal_system     triclinic
_space_group_name_H-M_alt     'P 1'
_space_group_name_Hall     'P 1'
loop_
    _space_group_symop_operation_xyz
    'x, y, z'
_cell_length_a     4.8558(7)
_cell_length_b     5.8496(10)
_cell_length_c     8.7950(13)
_cell_angle_alpha     76.517(13)
_cell_angle_beta     81.528(12)
_cell_angle_gamma     71.392(14)
_cell_volume     229.51(7)
_cell_formula_units_Z     1
_cell_measurement_reflns_used     3183
_cell_measurement_theta_min     3.9900
_cell_measurement_theta_max     32.8830
_cell_measurement_temperature     140(2)
_exptl_crystal_description     block
_exptl_crystal_colour     colourless
_exptl_crystal_size_max     0.37
_exptl_crystal_size_mid     0.22
_exptl_crystal_size_min     0.15
_exptl_crystal_density_diffrn     1.839
_exptl_crystal_density_meas     ?
_exptl_crystal_density_method     ?
_exptl_crystal_F_000     132
_exptl_absorpt_coefficient_mu     0.424
_exptl_absorpt_correction_type     multi-scan
_exptl_absorpt_process_details
;
(CrysAlis PRO; Agilent, 2014)
;
_shelx_estimated_absorpt_T_min     ?
_shelx_estimated_absorpt_T_max     ?
_exptl_absorpt_correction_T_min     0.60751
_exptl_absorpt_correction_T_max     1.00000
_exptl_special_details
;
Absorption correction:
CrysAlisPro (Agilent 2014).  Empirical absorption correction using spherical
harmonics, implemented in SCALE3 ABSPACK scaling algorithm.
;
_diffrn_ambient_temperature     140.0(10)
_diffrn_radiation_type     'Mo-K\a'
_diffrn_radiation_wavelength     0.71073
_diffrn_radiation_source     'Enhance (Mo) X-ray Source'
_diffrn_radiation_monochromator     'graphite'
_diffrn_measurement_device_type
                                   'Oxford Diffraction Xcalibur 3/Sapphire3 CCD'
_diffrn_measurement_method     'Thin-slice \f and \w scans'
_diffrn_detector_area_resol_mean     16.0050
_diffrn_reflns_number     4256
_diffrn_reflns_av_R_equivalents     0.0308
_diffrn_reflns_theta_min     3.750
_diffrn_reflns_theta_max     29.992
_diffrn_reflns_theta_full     25.242
_diffrn_measured_fraction_theta_max     0.999
_diffrn_measured_fraction_theta_full     0.998
_diffrn_reflns_limit_h_min     -6
_diffrn_reflns_limit_h_max     6
_diffrn_reflns_limit_k_min     -8
_diffrn_reflns_limit_k_max     8
_diffrn_reflns_limit_l_min     -12
_diffrn_reflns_limit_l_max     12
_refine_special_details     ?
_reflns_number_total     2668
_reflns_number_gt     2637
_reflns_threshold_expression     'I > 2\s(I)'
_refine_ls_structure_factor_coef     Fsqd
_refine_ls_matrix_type     full
_refine_ls_R_factor_all     0.0240
_refine_ls_R_factor_gt     0.0226
_refine_ls_wR_factor_gt     0.0590
_refine_ls_wR_factor_ref     0.0592
_refine_ls_goodness_of_fit_ref     1.091
_refine_ls_restrained_S_all     1.090
_refine_ls_number_reflns     2668
_refine_ls_number_parameters     178
_refine_ls_number_restraints     3
_refine_ls_hydrogen_treatment     mixed
_refine_ls_weighting_scheme     calc
_refine_ls_weighting_details
              'w=1/[\s^2^(Fo^2^)+(0.0390P)^2^+0.0108P] where P=(Fo^2^+2Fc^2^)/3'
_atom_sites_solution_hydrogens     difmap
_atom_sites_solution_primary     direct
_atom_sites_solution_secondary     difmap
_refine_ls_shift/su_max     0.001
_refine_ls_shift/su_mean     0.000
_refine_diff_density_max     0.250
_refine_diff_density_min     -0.446
_refine_ls_extinction_method     none
_refine_ls_extinction_coef     .
_refine_ls_abs_structure_details
;
Flack <i>x</i> determined using 1289 quotients
[(<i>I</i>^+^)-(<i>I</i>^-^)]/[(<i>I</i>^+^)+(<i>I</i>^-^)]
(Parsons et al., 2013)
;
_refine_ls_abs_structure_Flack     0.03(3)
loop_
    _atom_type_symbol
    _atom_type_description
    _atom_type_scat_dispersion_real
    _atom_type_scat_dispersion_imag
    _atom_type_scat_source
    'C' 'C' 0.0033 0.0016
                         'International Tables Vol C Tables 4.2.6.8 and 6.1.1.4'
    'H' 'H' 0.0000 0.0000
                         'International Tables Vol C Tables 4.2.6.8 and 6.1.1.4'
    'O' 'O' 0.0106 0.0060
                         'International Tables Vol C Tables 4.2.6.8 and 6.1.1.4'
    'Na' 'Na' 0.0362 0.0249
                         'International Tables Vol C Tables 4.2.6.8 and 6.1.1.4'
    'S' 'S' 0.1246 0.1234
                         'International Tables Vol C Tables 4.2.6.8 and 6.1.1.4'
_computing_data_collection
;
<i>CrysAlis PRO</i> (Agilent, 2014)
;
_computing_cell_refinement
;
<i>CrysAlis PRO</i> (Agilent, 2014)
;
_computing_data_reduction
;
<i>CrysAlis PRO</i> (Agilent, 2014)
;
_computing_structure_solution
;
SHELXS97 (Sheldrick, 2008)
;
_computing_structure_refinement
;
SHELXL2014 (Sheldrick, 2015)
;
_computing_molecular_graphics
;
ORTEPII (Johnson, 1976) and
ORTEP-3 for Windows (Farrugia, 2012)
;
_computing_publication_material
;
SHELXL2014 (Sheldrick, 2015) and WinGX (Farrugia, 2012)
;
loop_
    _atom_site_type_symbol
    _atom_site_label
    _atom_site_fract_x
    _atom_site_fract_y
    _atom_site_fract_z
    _atom_site_U_iso_or_equiv
    _atom_site_adp_type
    _atom_site_calc_flag
    _atom_site_occupancy
    _atom_site_disorder_assembly
    _atom_site_disorder_group
    Na Na 0.14247(15) 0.62758(13) 0.42059(8) 0.00942(15) Uani d 1 . .
    S S1 0.47392(5) 0.02789(4) 0.47548(4) 0.00670(10) Uani d 1 . .
    O O11 0.5597(3) 0.2447(2) 0.39414(15) 0.0105(2) Uani d 1 . .
    O O12 0.7080(3) -0.1631(3) 0.55456(16) 0.0152(3) Uani d 1 . .
    O O13 0.3305(3) -0.0520(3) 0.37321(16) 0.0132(3) Uani d 1 . .
    C C1 0.1957(3) 0.1206(3) 0.62783(19) 0.0074(3) Uani d 1 . .
    C C2 0.2966(4) 0.2336(3) 0.7408(2) 0.0080(3) Uani d 1 . .
    C C3 0.0562(4) 0.3094(3) 0.86872(19) 0.0080(3) Uani d 1 . .
    C C4 0.1694(4) 0.4162(3) 0.9803(2) 0.0098(3) Uani d 1 . .
    C C5 -0.0682(4) 0.5331(4) 1.0947(2) 0.0133(3) Uani d 1 . .
    O O1 -0.0431(3) 0.2976(2) 0.55444(15) 0.0090(2) Uani d 1 . .
    O O2 0.3613(3) 0.4537(2) 0.66271(15) 0.0093(2) Uani d 1 . .
    O O3 -0.0376(3) 0.1035(3) 0.94619(16) 0.0123(3) Uani d 1 . .
    O O4 0.4056(3) 0.2355(3) 1.05675(17) 0.0154(3) Uani d 1 . .
    O O5 0.0303(4) 0.6739(3) 1.17348(17) 0.0163(3) Uani d 1 . .
    H H1 0.158(6) -0.022(5) 0.679(3) 0.010 Uiso d 1 . .
    H H2 0.450(6) 0.117(5) 0.794(3) 0.010(6) Uiso d 1 . .
    H H3 -0.096(6) 0.433(5) 0.816(3) 0.010 Uiso d 1 . .
    H H4 0.246(6) 0.548(5) 0.919(3) 0.007(5) Uiso d 1 . .
    H H5A -0.236(6) 0.632(5) 1.037(4) 0.013(7) Uiso d 1 . .
    H H5B -0.133(7) 0.409(6) 1.171(4) 0.021(7) Uiso d 1 . .
    H H1O -0.107(8) 0.248(6) 0.503(4) 0.023(7) Uiso d 1 . .
    H H2O 0.552(8) 0.420(7) 0.642(4) 0.032(9) Uiso d 1 . .
    H H3O -0.219(7) 0.158(6) 0.982(3) 0.019(7) Uiso d 1 . .
    H H4O 0.345(9) 0.159(8) 1.144(5) 0.034(9) Uiso d 1 . .
    H H5O 0.035(10) 0.799(9) 1.113(6) 0.055(13) Uiso d 1 . .
loop_
    _atom_site_aniso_label
    _atom_site_aniso_U_11
    _atom_site_aniso_U_22
    _atom_site_aniso_U_33
    _atom_site_aniso_U_12
    _atom_site_aniso_U_13
    _atom_site_aniso_U_23
    Na 0.0114(3) 0.0081(3) 0.0094(3) -0.0030(2) -0.0021(2) -0.0021(2)
    S1 0.00646(16) 0.00679(16) 0.00738(16) -0.00169(12) -0.00029(12)
                                                                    -0.00294(11)
    O11 0.0130(6) 0.0106(6) 0.0095(5) -0.0065(4) 0.0013(4) -0.0021(4)
    O12 0.0110(6) 0.0144(6) 0.0138(6) 0.0048(5) -0.0017(5) -0.0021(5)
    O13 0.0161(6) 0.0170(6) 0.0123(6) -0.0098(5) 0.0009(5) -0.0083(5)
    C1 0.0065(7) 0.0075(7) 0.0082(7) -0.0017(5) 0.0005(5) -0.0025(5)
    C2 0.0074(6) 0.0093(7) 0.0074(7) -0.0020(5) -0.0009(5) -0.0021(5)
    C3 0.0076(6) 0.0090(7) 0.0069(7) -0.0020(6) -0.0001(5) -0.0018(5)
    C4 0.0098(7) 0.0135(8) 0.0068(7) -0.0042(6) -0.0006(5) -0.0025(6)
    C5 0.0147(8) 0.0166(8) 0.0099(7) -0.0043(6) 0.0009(6) -0.0069(6)
    O1 0.0063(5) 0.0103(6) 0.0116(6) -0.0013(4) -0.0036(4) -0.0045(4)
    O2 0.0094(5) 0.0113(6) 0.0090(5) -0.0054(4) 0.0012(4) -0.0035(4)
    O3 0.0115(6) 0.0111(6) 0.0139(6) -0.0051(5) 0.0029(5) -0.0017(4)
    O4 0.0091(5) 0.0267(7) 0.0081(6) -0.0025(5) -0.0021(4) -0.0020(5)
    O5 0.0276(7) 0.0142(7) 0.0093(6) -0.0067(6) -0.0040(5) -0.0041(5)
_geom_special_details
;
 All esds (except the esd in the dihedral angle between two l.s. planes)
 are estimated using the full covariance matrix.  The cell esds are taken
 into account individually in the estimation of esds in distances, angles
 and torsion angles; correlations between esds in cell parameters are only
 used when they are defined by crystal symmetry.  An approximate (isotropic)
 treatment of cell esds is used for estimating esds involving l.s. planes.
;
loop_
    _geom_bond_atom_site_label_1
    _geom_bond_atom_site_label_2
    _geom_bond_site_symmetry_2
    _geom_bond_distance
    _geom_bond_publ_flag
    Na O5 1_554 2.2524(16) ?
    Na O13 1_565 2.2661(16) ?
    Na O12 1_465 2.3728(15) ?
    Na O1 . 2.3791(16) ?
    Na O2 . 2.3800(15) ?
    Na O11 . 2.5265(16) ?
    Na C1 . 3.0515(19) ?
    Na S1 . 3.3114(10) ?
    Na S1 1_565 3.3864(9) ?
    Na S1 1_465 3.3866(10) ?
    S1 O12 . 1.4435(14) ?
    S1 O13 . 1.4496(13) ?
    S1 O11 . 1.4562(13) ?
    S1 C1 . 1.8034(17) ?
    S1 Na 1_545 3.3865(9) ?
    S1 Na 1_645 3.3866(10) ?
    O12 Na 1_645 2.3728(15) ?
    O13 Na 1_545 2.2661(16) ?
    C1 O1 . 1.406(2) ?
    C1 C2 . 1.523(2) ?
    C1 H1 . 0.91(3) ?
    C2 O2 . 1.417(2) ?
    C2 C3 . 1.530(2) ?
    C2 H2 . 0.93(3) ?
    C3 O3 . 1.4136(19) ?
    C3 C4 . 1.523(2) ?
    C3 H3 . 0.94(3) ?
    C4 O4 . 1.417(2) ?
    C4 C5 . 1.512(2) ?
    C4 H4 . 0.98(3) ?
    C5 O5 . 1.415(2) ?
    C5 H5A . 0.97(3) ?
    C5 H5B . 0.97(4) ?
    O1 H1O . 0.74(4) ?
    O2 H2O . 0.88(4) ?
    O3 H3O . 0.87(3) ?
    O4 H4O . 0.86(4) ?
    O5 Na 1_556 2.2524(16) ?
    O5 H5O . 0.80(5) ?
loop_
    _geom_angle_atom_site_label_1
    _geom_angle_atom_site_label_2
    _geom_angle_atom_site_label_3
    _geom_angle_site_symmetry_1
    _geom_angle_site_symmetry_3
    _geom_angle
    _geom_angle_publ_flag
    O5 Na O13 1_554 1_565 96.36(6) ?
    O5 Na O12 1_554 1_465 105.63(6) ?
    O13 Na O12 1_565 1_465 93.66(6) ?
    O5 Na O1 1_554 . 101.70(6) ?
    O13 Na O1 1_565 . 161.60(6) ?
    O12 Na O1 1_465 . 78.19(5) ?
    O5 Na O2 1_554 . 161.20(6) ?
    O13 Na O2 1_565 . 92.49(6) ?
    O12 Na O2 1_465 . 90.27(5) ?
    O1 Na O2 . . 71.30(5) ?
    O5 Na O11 1_554 . 91.52(6) ?
    O13 Na O11 1_565 . 107.60(5) ?
    O12 Na O11 1_465 . 151.12(6) ?
    O1 Na O11 . . 75.63(5) ?
    O2 Na O11 . . 69.96(5) ?
    O5 Na C1 1_554 . 115.69(6) ?
    O13 Na C1 1_565 . 142.37(6) ?
    O12 Na C1 1_465 . 95.93(5) ?
    O1 Na C1 . . 26.49(4) ?
    O2 Na C1 . . 51.26(5) ?
    O11 Na C1 . . 55.35(5) ?
    O5 Na S1 1_554 . 96.73(5) ?
    O13 Na S1 1_565 . 130.25(5) ?
    O12 Na S1 1_465 . 127.92(5) ?
    O1 Na S1 . . 51.16(3) ?
    O2 Na S1 . . 65.10(4) ?
    O11 Na S1 . . 24.48(3) ?
    C1 Na S1 . . 32.60(3) ?
    O5 Na S1 1_554 1_565 115.37(5) ?
    O13 Na S1 1_565 1_565 19.11(4) ?
    O12 Na S1 1_465 1_565 89.97(4) ?
    O1 Na S1 . 1_565 142.89(4) ?
    O2 Na S1 . 1_565 73.74(4) ?
    O11 Na S1 . 1_565 103.67(4) ?
    C1 Na S1 . 1_565 124.58(4) ?
    S1 Na S1 . 1_565 121.70(3) ?
    O5 Na S1 1_554 1_465 86.16(5) ?
    O13 Na S1 1_565 1_465 88.41(4) ?
    O12 Na S1 1_465 1_465 20.89(4) ?
    O1 Na S1 . 1_465 89.30(4) ?
    O2 Na S1 . 1_465 110.71(4) ?
    O11 Na S1 . 1_465 163.98(4) ?
    C1 Na S1 . 1_465 111.76(4) ?
    S1 Na S1 . 1_465 140.21(3) ?
    S1 Na S1 1_565 1_465 91.60(2) ?
    O12 S1 O13 . . 114.87(9) ?
    O12 S1 O11 . . 112.80(8) ?
    O13 S1 O11 . . 110.92(8) ?
    O12 S1 C1 . . 105.74(8) ?
    O13 S1 C1 . . 104.52(8) ?
    O11 S1 C1 . . 107.22(7) ?
    O12 S1 Na . . 142.43(6) ?
    O13 S1 Na . . 102.56(6) ?
    O11 S1 Na . . 45.97(6) ?
    C1 S1 Na . . 65.75(6) ?
    O12 S1 Na . 1_545 93.81(6) ?
    O13 S1 Na . 1_545 30.79(6) ?
    O11 S1 Na . 1_545 141.71(5) ?
    C1 S1 Na . 1_545 90.25(6) ?
    Na S1 Na . 1_545 121.70(3) ?
    O12 S1 Na . 1_645 35.88(6) ?
    O13 S1 Na . 1_645 96.24(6) ?
    O11 S1 Na . 1_645 94.58(6) ?
    C1 S1 Na . 1_645 141.61(6) ?
    Na S1 Na . 1_645 140.21(3) ?
    Na S1 Na 1_545 1_645 91.60(2) ?
    S1 O11 Na . . 109.54(7) ?
    S1 O12 Na . 1_645 123.24(8) ?
    S1 O13 Na . 1_545 130.10(9) ?
    O1 C1 C2 . . 108.62(13) ?
    O1 C1 S1 . . 107.39(11) ?
    C2 C1 S1 . . 112.68(11) ?
    O1 C1 Na . . 49.01(8) ?
    C2 C1 Na . . 81.73(9) ?
    S1 C1 Na . . 81.65(6) ?
    O1 C1 H1 . . 113.8(17) ?
    C2 C1 H1 . . 110.4(17) ?
    S1 C1 H1 . . 104.0(16) ?
    Na C1 H1 . . 162.5(17) ?
    O2 C2 C1 . . 111.14(13) ?
    O2 C2 C3 . . 105.16(13) ?
    C1 C2 C3 . . 111.34(13) ?
    O2 C2 H2 . . 113.6(17) ?
    C1 C2 H2 . . 109.9(17) ?
    C3 C2 H2 . . 105.4(16) ?
    O3 C3 C4 . . 112.49(13) ?
    O3 C3 C2 . . 109.19(13) ?
    C4 C3 C2 . . 109.33(13) ?
    O3 C3 H3 . . 110.7(18) ?
    C4 C3 H3 . . 109.1(17) ?
    C2 C3 H3 . . 105.7(17) ?
    O4 C4 C5 . . 112.34(15) ?
    O4 C4 C3 . . 110.35(14) ?
    C5 C4 C3 . . 112.70(14) ?
    O4 C4 H4 . . 106.7(16) ?
    C5 C4 H4 . . 105.9(15) ?
    C3 C4 H4 . . 108.5(16) ?
    O5 C5 C4 . . 111.02(15) ?
    O5 C5 H5A . . 112.1(17) ?
    C4 C5 H5A . . 108.1(17) ?
    O5 C5 H5B . . 109(2) ?
    C4 C5 H5B . . 110.9(19) ?
    H5A C5 H5B . . 106(3) ?
    C1 O1 Na . . 104.51(10) ?
    C1 O1 H1O . . 112(3) ?
    Na O1 H1O . . 114(3) ?
    C2 O2 Na . . 112.86(10) ?
    C2 O2 H2O . . 109(2) ?
    Na O2 H2O . . 108(2) ?
    C3 O3 H3O . . 108(2) ?
    C4 O4 H4O . . 111(3) ?
    C5 O5 Na . 1_556 134.32(12) ?
    C5 O5 H5O . . 108(3) ?
    Na O5 H5O 1_556 . 118(3) ?
loop_
    _geom_torsion_atom_site_label_1
    _geom_torsion_atom_site_label_2
    _geom_torsion_atom_site_label_3
    _geom_torsion_atom_site_label_4
    _geom_torsion_site_symmetry_1
    _geom_torsion_site_symmetry_2
    _geom_torsion_site_symmetry_3
    _geom_torsion_site_symmetry_4
    _geom_torsion
    _geom_torsion_publ_flag
    O12 S1 O11 Na . . . . -142.14(7) ?
    O13 S1 O11 Na . . . . 87.39(8) ?
    C1 S1 O11 Na . . . . -26.15(9) ?
    Na S1 O11 Na 1_545 . . . 87.43(9) ?
    Na S1 O11 Na 1_645 . . . -174.14(5) ?
    O13 S1 O12 Na . . . 1_645 64.12(12) ?
    O11 S1 O12 Na . . . 1_645 -64.32(11) ?
    C1 S1 O12 Na . . . 1_645 178.80(9) ?
    Na S1 O12 Na . . . 1_645 -110.68(9) ?
    Na S1 O12 Na 1_545 . . 1_645 87.47(9) ?
    O12 S1 O13 Na . . . 1_545 50.59(13) ?
    O11 S1 O13 Na . . . 1_545 179.96(9) ?
    C1 S1 O13 Na . . . 1_545 -64.81(12) ?
    Na S1 O13 Na . . . 1_545 -132.66(9) ?
    Na S1 O13 Na 1_645 . . 1_545 82.62(10) ?
    O12 S1 C1 O1 . . . . -176.87(11) ?
    O13 S1 C1 O1 . . . . -55.25(13) ?
    O11 S1 C1 O1 . . . . 62.54(12) ?
    Na S1 C1 O1 . . . . 42.21(9) ?
    Na S1 C1 O1 1_545 . . . -82.85(10) ?
    Na S1 C1 O1 1_645 . . . -175.75(7) ?
    O12 S1 C1 C2 . . . . 63.56(13) ?
    O13 S1 C1 C2 . . . . -174.82(12) ?
    O11 S1 C1 C2 . . . . -57.02(13) ?
    Na S1 C1 C2 . . . . -77.36(11) ?
    Na S1 C1 C2 1_545 . . . 157.59(11) ?
    Na S1 C1 C2 1_645 . . . 64.69(15) ?
    O12 S1 C1 Na . . . . 140.92(7) ?
    O13 S1 C1 Na . . . . -97.46(7) ?
    O11 S1 C1 Na . . . . 20.34(7) ?
    Na S1 C1 Na 1_545 . . . -125.05(4) ?
    Na S1 C1 Na 1_645 . . . 142.05(6) ?
    O1 C1 C2 O2 . . . . -55.53(17) ?
    S1 C1 C2 O2 . . . . 63.32(15) ?
    Na C1 C2 O2 . . . . -13.98(11) ?
    O1 C1 C2 C3 . . . . 61.35(16) ?
    S1 C1 C2 C3 . . . . -179.80(11) ?
    Na C1 C2 C3 . . . . 102.90(12) ?
    O2 C2 C3 O3 . . . . 175.85(13) ?
    C1 C2 C3 O3 . . . . 55.39(16) ?
    O2 C2 C3 C4 . . . . -60.69(16) ?
    C1 C2 C3 C4 . . . . 178.85(14) ?
    O3 C3 C4 O4 . . . . 58.72(17) ?
    C2 C3 C4 O4 . . . . -62.77(18) ?
    O3 C3 C4 C5 . . . . -67.77(18) ?
    C2 C3 C4 C5 . . . . 170.74(14) ?
    O4 C4 C5 O5 . . . . 66.8(2) ?
    C3 C4 C5 O5 . . . . -167.74(14) ?
    C2 C1 O1 Na . . . . 60.41(13) ?
    S1 C1 O1 Na . . . . -61.72(10) ?
    C1 C2 O2 Na . . . . 19.43(15) ?
    C3 C2 O2 Na . . . . -101.16(12) ?
    C4 C5 O5 Na . . . 1_556 -108.80(17) ?
loop_
    _geom_hbond_atom_site_label_D
    _geom_hbond_atom_site_label_H
    _geom_hbond_atom_site_label_A
    _geom_hbond_site_symmetry_A
    _geom_hbond_distance_DH
    _geom_hbond_distance_HA
    _geom_hbond_distance_DA
    _geom_hbond_angle_DHA
    C5 H5B O11 1_456 0.97(4) 2.48(3) 3.394(2) 157(3)
    O1 H1O O11 1_455 0.74(4) 2.00(4) 2.6813(19) 152(4)
    O2 H2O O1 1_655 0.88(4) 1.97(4) 2.8311(19) 164(3)
    O3 H3O O4 1_455 0.87(3) 1.79(3) 2.664(2) 173(3)
    O4 H4O O13 1_556 0.86(4) 2.11(4) 2.936(2) 162(4)
    O5 H5O O3 1_565 0.80(5) 1.99(5) 2.782(2) 166(5)
_shelx_hkl_file
;
  -7  -3  -3 19486.2 977.231  10
  -7  -3  -2 7161.89 556.917  10
  -7  -2  -2 4186.12 432.324  10
  -7  -1  -4 18917.2 937.014   7
  -6  -6  -7 76175.3 2314.16  10
  -6  -6  -6 8864.03 609.089  10
  -6  -6  -5 12010.5 724.688  10
  -6  -6  -4 3233.28 368.663  10
  -6  -6  -3 1424.11 252.449  10
  -6  -6  -2 44.2143 130.382  10
  -6  -6  -1 3853.95 389.774  10
  -6  -6   0 7602.83 560.083  10
  -6  -5  -8 63367.3 1998.16  10
  -6  -5  -7 43952.8 1553.85  10
  -6  -5  -6 21257.2 971.141  10
  -6  -5  -5 1944.45 282.732  10
  -6  -5  -4 12982.6 733.753  10
  -6  -5  -3 6060.69 492.242  10
  -6  -5  -2 6401.05 500.527  10
  -6  -5  -1 6293.99 496.610  10
  -6  -5   0 9382.82 613.560  10
  -6  -5   1 16198.3 822.903  10
  -6  -5   2 41004.8 1462.15  10
  -6  -5   3 31687.3 1241.44  10
  -6  -4  -8 41752.5 1496.08   7
  -6  -4  -7 6217.36 480.606  10
  -6  -4  -6 45196.3 1552.22  10
  -6  -4  -5 27068.6 1109.21  10
  -6  -4  -4 31567.8 1221.65  10
  -6  -4  -3 14157.3 747.988  10
  -6  -4  -2 22245.9 974.295  10
  -6  -4  -1 25510.7 1052.93  10
  -6  -4   0 11392.1 654.029  10
  -6  -4   1 5206.56 427.054  10
  -6  -4   2 884.407 190.725  10
  -6  -4   3 4419.98 397.542  10
  -6  -4   4 5869.96 465.397  10
  -6  -3  -8 4934.01 447.083   7
  -6  -3  -7 7768.08 534.895   7
  -6  -3  -7 7557.32 519.593  10
  -6  -3  -6 570.462 157.641   7
  -6  -3  -6 804.594 164.307  10
  -6  -3  -5 2309.77 263.301   7
  -6  -3  -5 2114.25 280.368  10
  -6  -3  -4 7820.55 532.849  10
  -6  -3  -3 25164.9 1044.89  10
  -6  -3  -2 51930.9 1687.03  10
  -6  -3  -1 145886. 3739.38  10
  -6  -3   0 9138.01 580.888  10
  -6  -3   1 15793.6 777.731  10
  -6  -3   2 34206.7 1259.11  10
  -6  -3   3 13833.4 720.542  10
  -6  -3   4 5381.93 434.655  10
  -6  -3   5 3382.62 340.764  10
  -6  -2  -8 14474.1 825.859   7
  -6  -2  -7 3988.66 386.309  10
  -6  -2  -7 4319.78 425.496   7
  -6  -2  -6 5987.20 475.467   7
  -6  -2  -6 5979.10 472.145  10
  -6  -2  -5 19889.4 893.174   7
  -6  -2  -5 18911.6 890.877  10
  -6  -2  -4 18611.7 816.613   7
  -6  -2  -4 16785.2 833.953  10
  -6  -2  -3 17838.6 856.430  10
  -6  -2  -3 18564.5 783.249   7
  -6  -2  -2 80012.9 2311.65  10
  -6  -2  -1 616.370 150.100  10
  -6  -2   0 65433.8 1989.26  10
  -6  -2   1 31358.9 1193.42  10
  -6  -2   2 47068.3 1567.23  10
  -6  -2   3 4179.22 380.796  10
  -6  -2   4 8151.69 542.363  10
  -6  -2   5 4589.23 394.336  10
  -6  -1  -7 16269.5 885.088   7
  -6  -1  -7 14985.5 795.681  10
  -6  -1  -6 5555.99 458.792  10
  -6  -1  -6 6002.34 509.275   7
  -6  -1  -5 4608.92 415.639  10
  -6  -1  -5 5233.53 439.834   7
  -6  -1  -4 1178.70 223.640   7
  -6  -1  -4 955.494 193.354  10
  -6  -1  -3 4190.52 373.409   7
  -6  -1  -3 3790.32 374.971  10
  -6  -1  -2 1255.87 198.357   7
  -6  -1  -2 1457.19 248.478  10
  -6  -1  -1 2726.70 285.196   7
  -6  -1  -1 2579.17 308.962  10
  -6  -1   0 23734.9 1016.56  10
  -6  -1   1 11184.9 648.132  10
  -6  -1   2 28823.5 1146.89  10
  -6  -1   3 35116.6 1308.31  10
  -6  -1   4 40659.0 1431.13  10
  -6  -1   5 52851.5 1714.02  10
  -6   0  -6 1564.08 278.366   7
  -6   0  -6 1370.44 248.343  10
  -6   0  -5 4002.27 398.480  10
  -6   0  -5 5033.84 470.375   7
  -6   0  -4 73708.3 2293.49  10
  -6   0  -4 78536.4 2324.30   7
  -6   0  -3 17358.8 855.682   7
  -6   0  -3 17259.2 863.891  10
  -6   0  -2 31069.9 1198.37   7
  -6   0  -2 26898.5 1158.27  10
  -6   0  -1 17666.9 843.863   7
  -6   0  -1 15920.9 826.690  10
  -6   0   0 15767.8 820.341  10
  -6   0   0 16773.2 793.393   7
  -6   0   1 27800.2 1138.07  10
  -6   0   1 28182.5 1076.56   7
  -6   0   2 20292.3 948.112  10
  -6   0   3 13580.9 747.641  10
  -6   0   4 12477.1 708.336  10
  -6   0   5 8283.12 563.935  10
  -6   1  -6 34944.9 1394.55  10
  -6   1  -5 61365.2 2033.08  10
  -6   1  -4 63128.8 2095.65  10
  -6   1  -4 66642.5 2150.29   7
  -6   1  -3 17204.6 917.024  10
  -6   1  -3 17732.8 932.148   7
  -6   1  -2 12115.8 759.793   7
  -6   1  -2 11399.2 728.405  10
  -6   1  -1 13114.1 756.173   7
  -6   1  -1 13949.1 804.959  10
  -6   1   0 2011.54 298.140  10
  -6   1   0 1691.49 262.019   7
  -6   1   1 1491.12 248.724   7
  -6   1   1 1537.16 280.134  10
  -6   1   2 2212.02 329.678  10
  -6   1   3 2956.31 356.675  10
  -6   1   4 9488.36 626.913  10
  -6   2  -1 11224.3 731.864   7
  -6   2   0 12047.8 757.076   7
  -5  -7  -6 12427.4 717.209  10
  -5  -7  -5 16694.1 842.161  10
  -5  -7  -4 7628.26 550.865  10
  -5  -7  -3 329.680 153.018  10
  -5  -7  -2 5025.95 444.310  10
  -5  -7  -1 3416.50 365.733  10
  -5  -7   0 7821.88 558.779  10
  -5  -7   1 1513.18 250.089  10
  -5  -6  -9 16640.4 865.569   6
  -5  -6  -8 675.968 163.857  10
  -5  -6  -7 11871.1 674.503  10
  -5  -6  -6 22444.6 968.353  10
  -5  -6  -5 2048.68 268.312  10
  -5  -6  -4 1727.63 246.519  10
  -5  -6  -3 542.833 158.370  10
  -5  -6  -2 10446.5 616.910  10
  -5  -6  -1 17003.0 813.391  10
  -5  -6   0 67682.1 2035.09  10
  -5  -6   1 67836.6 2041.69  10
  -5  -6   2 96822.3 2681.35  10
  -5  -6   3 3243.45 342.246  10
  -5  -6   4 25207.1 1040.96  10
  -5  -5  -8 8920.46 545.240  10
  -5  -5  -8 9887.50 603.402   7
  -5  -5  -7 126606. 3316.05  10
  -5  -5  -7 131581. 3329.32   7
  -5  -5  -6 20953.0 898.501  10
  -5  -5  -5 24756.3 993.549  10
  -5  -5  -4 30538.7 1138.91  10
  -5  -5  -3 31864.3 1176.69  10
  -5  -5  -2 16907.4 787.337  10
  -5  -5  -1 4401.45 385.813  10
  -5  -5   0 9573.49 571.401  10
  -5  -5   1 21085.0 908.842  10
  -5  -5   2 5054.96 402.544  10
  -5  -5   3 15343.4 749.116  10
  -5  -5   3 15026.8 781.915   9
  -5  -5   4 3411.27 364.188   9
  -5  -5   4 3146.91 321.717  10
  -5  -5   5 5354.29 468.756   9
  -5  -4 -10 18879.2 960.731   7
  -5  -4  -9 9127.56 610.479   7
  -5  -4  -8 62372.3 1854.54  10
  -5  -4  -8 64277.6 1958.96   7
  -5  -4  -7 10227.0 579.788   7
  -5  -4  -7 10383.5 579.096  10
  -5  -4  -6 12931.8 658.923  10
  -5  -4  -6 13294.9 627.953   7
  -5  -4  -5 15304.1 717.487  10
  -5  -4  -5 15541.0 655.252   7
  -5  -4  -4 53512.9 1474.10   7
  -5  -4  -4 52320.9 1617.98  10
  -5  -4  -3 3744.09 325.841  10
  -5  -4  -2 35718.6 1226.44  10
  -5  -4  -1 17538.5 776.705  10
  -5  -4   0 28685.9 1058.64  10
  -5  -4   1 17188.5 764.436  10
  -5  -4   2 24360.8 956.530  10
  -5  -4   3 3425.10 324.154  10
  -5  -4   3 3591.16 347.990   9
  -5  -4   4 19215.9 825.724  10
  -5  -4   4 18680.5 870.591   9
  -5  -4   5 15976.8 734.644  10
  -5  -4   5 15089.4 789.462   9
  -5  -4   6 52796.1 1764.79   9
  -5  -3 -10 1764.03 286.038   7
  -5  -3  -9 22231.7 1020.83   7
  -5  -3  -8 23948.7 933.160  10
  -5  -3  -8 24844.2 1034.81   7
  -5  -3  -7 14450.4 708.936   7
  -5  -3  -7 13632.4 661.337  10
  -5  -3  -6 39307.8 1289.95  10
  -5  -3  -6 39879.1 1290.01   7
  -5  -3  -5 46842.2 1486.42  10
  -5  -3  -5 49611.6 1458.75   7
  -5  -3  -4 25563.5 975.073  10
  -5  -3  -4 27926.4 937.873   7
  -5  -3  -3 65869.3 1948.19  10
  -5  -3  -3 72755.4 1840.57   7
  -5  -3  -2 47744.7 1293.49   7
  -5  -3  -2 45456.4 1447.69  10
  -5  -3  -1 141919. 3513.10  10
  -5  -3   0 45342.6 1424.82  10
  -5  -3   1 60196.4 1746.76  10
  -5  -3   2 36067.1 1215.30  10
  -5  -3   3 33103.8 1160.53   9
  -5  -3   3 32712.6 1128.83  10
  -5  -3   4 11742.4 625.345   9
  -5  -3   4 11188.6 585.879  10
  -5  -3   5 3003.28 289.520  10
  -5  -3   5 2938.11 307.155   9
  -5  -3   6 6830.34 501.373   9
  -5  -3   7 4701.64 427.313   9
  -5  -2 -10 33112.7 1377.77   7
  -5  -2  -9 54161.9 1822.11   7
  -5  -2  -8 2884.64 329.153   7
  -5  -2  -7 14371.3 683.292  10
  -5  -2  -7 15699.4 767.073   7
  -5  -2  -6 30504.1 1116.14   7
  -5  -2  -6 28474.3 1049.60  10
  -5  -2  -5 9013.74 517.918  10
  -5  -2  -5 9985.98 545.242   7
  -5  -2  -4 14102.7 663.987  10
  -5  -2  -4 14300.6 643.292   7
  -5  -2  -3 41052.6 1220.40   7
  -5  -2  -3 38770.4 1290.47  10
  -5  -2  -2 12991.3 631.620  10
  -5  -2  -2 13418.5 562.499   7
  -5  -2  -1 90058.5 2177.90   7
  -5  -2  -1 82584.7 2314.70  10
  -5  -2   0 15981.0 584.923   7
  -5  -2   0 15112.0 690.085  10
  -5  -2   1 20296.1 817.253  10
  -5  -2   2 45738.8 1424.70  10
  -5  -2   3 2937.57 290.259  10
  -5  -2   4 7789.00 473.498  10
  -5  -2   4 7387.26 466.562   9
  -5  -2   5 7058.90 445.166  10
  -5  -2   5 6996.44 466.998   9
  -5  -2   6 17297.5 806.252   9
  -5  -2   6 17677.0 780.588   1
  -5  -2   7 21362.6 944.859   9
  -5  -2   8 2890.76 326.796   9
  -5  -1  -9 414.530 161.126   7
  -5  -1  -8 3092.67 367.444   7
  -5  -1  -7 17010.1 850.640   7
  -5  -1  -7 16607.2 747.874  10
  -5  -1  -6 613.797 164.919   7
  -5  -1  -6 506.566 139.327  10
  -5  -1  -5 26106.6 1001.56   7
  -5  -1  -5 26264.8 998.323  10
  -5  -1  -4 11813.8 611.853  10
  -5  -1  -4 11909.0 604.463   7
  -5  -1  -3 11907.8 613.476  10
  -5  -1  -3 12938.9 608.253   7
  -5  -1  -2 135649. 3475.52  10
  -5  -1  -2 144282. 3427.28   7
  -5  -1  -1 44840.2 1462.59  10
  -5  -1  -1 51132.4 1454.32   7
  -5  -1   0 60899.2 1825.78  10
  -5  -1   0 66517.4 1738.45   7
  -5  -1   1 37387.5 1252.93  10
  -5  -1   1 38915.5 1147.89   7
  -5  -1   2 12437.5 615.228  10
  -5  -1   3 46147.7 1444.51  10
  -5  -1   4 7668.51 473.085  10
  -5  -1   5 61501.7 1785.92  10
  -5  -1   6 16274.6 786.885   1
  -5  -1   6 17881.0 761.593  10
  -5  -1   7 7491.10 526.288   1
  -5  -1   8 16776.1 849.443   1
  -5   0  -8 34313.5 1391.21   7
  -5   0  -7 88911.7 2566.38   7
  -5   0  -7 84480.5 2379.16  10
  -5   0  -6 26334.2 1075.51   7
  -5   0  -6 25124.3 1004.94  10
  -5   0  -5 16296.0 794.294   7
  -5   0  -5 14564.6 713.762  10
  -5   0  -4 30734.8 1129.28  10
  -5   0  -4 31257.8 1152.08   7
  -5   0  -3 107122. 2770.21   7
  -5   0  -3 100386. 2744.71  10
  -5   0  -2 5361.93 406.244  10
  -5   0  -2 5836.54 417.463   7
  -5   0  -1 30407.6 1132.75  10
  -5   0  -1 32035.3 1095.11   7
  -5   0   0 24562.5 897.457   7
  -5   0   0 23141.4 947.164  10
  -5   0   1 23795.8 953.543  10
  -5   0   2 15660.2 729.425  10
  -5   0   3 27361.6 1026.98  10
  -5   0   4 14973.4 702.166  10
  -5   0   5 59213.4 1768.57  10
  -5   0   6 14046.7 679.196  10
  -5   0   7 40494.0 1467.48   1
  -5   1  -7 4690.06 460.990   7
  -5   1  -6 5230.41 472.889   7
  -5   1  -6 4593.70 413.999  10
  -5   1  -5 9169.05 586.043  10
  -5   1  -5 8955.42 601.421   7
  -5   1  -4 26550.2 1076.80   7
  -5   1  -4 23800.6 1028.46  10
  -5   1  -3 16315.2 823.364   7
  -5   1  -3 13680.2 731.739  10
  -5   1  -2 3829.99 369.436  10
  -5   1  -2 3857.38 357.563   7
  -5   1  -1 27430.4 1039.15   7
  -5   1  -1 25634.1 1060.96  10
  -5   1   0 14633.0 743.817  10
  -5   1   1 17511.6 818.540  10
  -5   1   2 9979.99 497.493   3
  -5   1   2 9338.14 577.170  10
  -5   1   3 43679.3 1468.15  10
  -5   1   4 53506.1 1690.93  10
  -5   1   5 44276.1 1474.71  10
  -5   1   6 40242.1 1366.73  10
  -5   2  -6 14467.2 815.372  10
  -5   2  -6 17366.6 931.827   7
  -5   2  -5 28034.6 1190.24  10
  -5   2  -5 28976.9 1239.74   7
  -5   2  -4 47491.4 1662.47   7
  -5   2  -4 43473.4 1592.02  10
  -5   2  -3 53662.4 1787.27   7
  -5   2  -3 47913.3 1698.57  10
  -5   2  -2 46101.1 1625.00  10
  -5   2  -2 47757.4 1629.94   7
  -5   2  -1 66255.3 2102.24  10
  -5   2  -1 70198.8 2095.82   7
  -5   2   0 5356.00 467.801  10
  -5   2   1 6018.57 436.526   3
  -5   2   1 5927.08 488.721  10
  -5   2   2 34264.0 1315.75  10
  -5   2   2 34217.3 1183.45   3
  -5   2   3 20845.7 959.692  10
  -5   2   4 13246.1 733.783  10
  -5   2   5 9817.04 628.586  10
  -5   2   6 1252.83 232.435  10
  -5   3  -5 42669.3 1632.31  10
  -5   3  -4 14056.5 840.086  10
  -5   3  -3 14608.1 854.294   7
  -5   3  -3 13229.2 808.461  10
  -5   3  -2 10196.0 701.810  10
  -5   3  -2 9636.27 671.086   7
  -5   3  -1 28122.8 1208.17   7
  -5   3   1 9003.75 646.600  10
  -5   3   1 8807.21 583.933   3
  -5   3   2 6191.49 526.719  10
  -5   3   2 6129.15 472.622   3
  -5   3   3 32804.2 1251.20   3
  -5   3   3 36271.8 1408.17  10
  -5   3   4 2705.47 358.754  10
  -5   3   5 27327.7 1194.78  10
  -4  -8  -5 7960.97 608.132   5
  -4  -8  -4 9092.51 656.160   5
  -4  -8  -3 932.914 235.214   5
  -4  -8  -2 1476.88 266.517   5
  -4  -7  -8 11096.2 687.676   6
  -4  -7  -7 3379.57 357.965   6
  -4  -7  -5 15617.1 821.467   5
  -4  -7  -4 1148.26 235.361   5
  -4  -7  -3 37271.9 1411.48   5
  -4  -7  -2 25963.1 1107.25   5
  -4  -7  -1 106268. 2946.29   5
  -4  -7   0 17670.9 879.372   5
  -4  -7   1 44570.9 1572.26   5
  -4  -7   2 26063.0 1100.04   5
  -4  -7   3 47952.1 1649.57   5
  -4  -6 -10 57586.5 1890.20   6
  -4  -6  -9 16369.4 828.946   6
  -4  -6  -8 25923.8 1074.23   6
  -4  -6  -7 30559.9 1175.79   6
  -4  -6  -6 80100.5 2268.87   6
  -4  -6  -6 77457.4 2200.11  10
  -4  -6  -5 77928.6 2194.51  10
  -4  -6  -4 39568.9 1401.10   5
  -4  -6  -4 42784.7 1394.40  10
  -4  -6  -3 27493.9 1047.88  10
  -4  -6  -3 26799.3 1081.93   5
  -4  -6  -2 21897.4 968.980   5
  -4  -6  -2 21905.6 908.083  10
  -4  -6  -1 11609.9 658.856   5
  -4  -6  -1 10983.4 608.249  10
  -4  -6   0 24090.2 978.503  10
  -4  -6   0 26251.3 1048.08   5
  -4  -6   1 5269.66 429.405   5
  -4  -6   1 4864.90 389.792  10
  -4  -6   2 6808.83 503.621   5
  -4  -6   2 6230.11 461.965   9
  -4  -6   2 5966.16 429.833  10
  -4  -6   3 16080.5 785.895   5
  -4  -6   3 12691.8 711.292   9
  -4  -6   4 7029.18 506.612   5
  -4  -6   4 7192.19 522.531   9
  -4  -5 -11 50362.0 1730.66   6
  -4  -5 -10 23029.0 1011.94   6
  -4  -5  -9 24018.2 996.556   6
  -4  -5  -8 28947.4 1040.32  10
  -4  -5  -8 30885.8 1130.37   6
  -4  -5  -7 8739.60 524.144   6
  -4  -5  -7 8254.72 486.134  10
  -4  -5  -6 23410.6 902.037  10
  -4  -5  -6 24305.8 947.518   6
  -4  -5  -5 4293.84 340.032  10
  -4  -5  -4 12897.4 629.764  10
  -4  -5  -3 2869.54 286.295  10
  -4  -5  -2 13935.9 689.569   5
  -4  -5  -2 14732.4 674.962  10
  -4  -5  -1 16997.7 744.557  10
  -4  -5  -1 17985.5 781.624   5
  -4  -5   0 260.796 142.364   5
  -4  -5   0 498.845 135.268  10
  -4  -5   1 23640.9 928.379  10
  -4  -5   1 27979.5 1015.35   5
  -4  -5   2 33264.1 1196.12   9
  -4  -5   2 33124.0 1147.21  10
  -4  -5   2 36527.9 1216.54   5
  -4  -5   3 29612.5 1067.18   5
  -4  -5   3 28242.4 1078.52   9
  -4  -5   3 27713.8 1022.81  10
  -4  -5   4 28655.8 1041.94  10
  -4  -5   4 28046.8 1031.99   5
  -4  -5   4 28166.6 1100.32   9
  -4  -5   5 62149.5 1790.91  10
  -4  -5   5 60995.4 1916.14   9
  -4  -5   6 4132.84 398.042   9
  -4  -4 -11 19403.5 1004.40   7
  -4  -4 -10 13901.4 791.501   7
  -4  -4 -10 13337.9 705.223   6
  -4  -4  -9 13155.6 675.983   6
  -4  -4  -9 13458.8 724.874   7
  -4  -4  -8 3154.24 293.500   6
  -4  -4  -8 2474.40 236.068  10
  -4  -4  -8 2784.63 300.712   7
  -4  -4  -7 19862.9 785.166  10
  -4  -4  -7 20627.3 839.085   7
  -4  -4  -7 20706.5 810.833   6
  -4  -4  -6 13837.1 621.565  10
  -4  -4  -6 14632.3 642.753   7
  -4  -4  -6 14585.5 652.135   6
  -4  -4  -5 6379.61 371.348   7
  -4  -4  -5 5869.50 397.337   6
  -4  -4  -5 6347.49 397.733  10
  -4  -4  -4 73425.5 1989.92  10
  -4  -4  -4 73107.3 1864.48   7
  -4  -4  -3 126930. 3122.31  10
  -4  -4  -3 126183. 2924.88   7
  -4  -4  -2 78806.9 2081.13  10
  -4  -4  -2 76857.0 1830.01   7
  -4  -4  -1 68511.3 1882.75  10
  -4  -4   0 156014. 3744.60  10
  -4  -4   1 232847. 5377.49  10
  -4  -4   2 20108.8 815.940   9
  -4  -4   2 19951.6 783.339  10
  -4  -4   3 24755.3 937.119   9
  -4  -4   3 24845.4 907.211  10
  -4  -4   4 3917.33 309.065  10
  -4  -4   4 3488.65 326.463   9
  -4  -4   5 12415.5 579.280  10
  -4  -4   5 11374.2 635.023   9
  -4  -4   6 2248.58 274.082   9
  -4  -4   7 11026.9 661.680   9
  -4  -3 -11 31850.4 1328.51   7
  -4  -3 -10 36790.9 1403.72   7
  -4  -3  -9 4541.91 402.426   7
  -4  -3  -9 4548.95 349.232   6
  -4  -3  -8 71396.3 1909.15   6
  -4  -3  -8 67970.6 2011.25   7
  -4  -3  -8 68237.1 1846.91  10
  -4  -3  -7 29160.6 1043.96   7
  -4  -3  -7 28539.7 954.728   6
  -4  -3  -7 28377.1 958.686  10
  -4  -3  -6 59503.7 1658.32  10
  -4  -3  -6 59182.0 1689.97   7
  -4  -3  -6 61570.5 1654.03   6
  -4  -3  -5 6877.39 389.407   7
  -4  -3  -5 6805.14 385.170   6
  -4  -3  -5 6645.42 385.160  10
  -4  -3  -4 94672.8 2411.67  10
  -4  -3  -4 96519.8 2341.14   7
  -4  -3  -3 7188.66 340.481   7
  -4  -3  -3 6423.73 383.901  10
  -4  -3  -2 13097.5 469.513   7
  -4  -3  -2 12814.3 569.646  10
  -4  -3  -1 42191.3 1277.83  10
  -4  -3  -1 43907.0 1096.55   7
  -4  -3   0 71374.0 1949.70  10
  -4  -3   0 75533.3 1702.73   7
  -4  -3   1 21145.3 772.442  10
  -4  -3   2 17524.0 710.822   9
  -4  -3   2 17868.2 693.424  10
  -4  -3   3 1002.43 128.794   1
  -4  -3   3 949.717 162.616   9
  -4  -3   3 1120.85 157.818  10
  -4  -3   4 11076.6 573.694   9
  -4  -3   4 11394.6 483.028   1
  -4  -3   4 11830.6 542.308  10
  -4  -3   5 3036.75 267.125  10
  -4  -3   5 2704.73 283.015   9
  -4  -3   5 3158.26 249.223   1
  -4  -3   6 27218.3 1056.18   9
  -4  -3   7 21657.0 950.111   9
  -4  -3   8 23535.9 1035.35   9
  -4  -2 -11 12718.3 782.349   7
  -4  -2 -10 13665.9 772.443   7
  -4  -2  -9 59129.0 1862.71   7
  -4  -2  -8 40855.7 1389.71   7
  -4  -2  -7 22127.6 744.363   6
  -4  -2  -7 21193.5 773.332  10
  -4  -2  -7 21563.4 870.329   7
  -4  -2  -6 9681.23 435.343   6
  -4  -2  -6 9574.90 515.405   7
  -4  -2  -6 9054.36 461.756  10
  -4  -2  -5 84857.7 2206.19  10
  -4  -2  -5 88529.2 2255.13   7
  -4  -2  -4 25306.9 843.438   7
  -4  -2  -4 23810.9 841.696  10
  -4  -2  -3 108786. 2731.34  10
  -4  -2  -3 113394. 2673.17   7
  -4  -2  -2 61380.7 1707.19  10
  -4  -2  -2 65297.7 1614.31   7
  -4  -2  -1 21684.5 670.888   7
  -4  -2  -1 20964.3 762.537  10
  -4  -2   0 25701.6 861.857  10
  -4  -2   0 25050.9 737.077   7
  -4  -2   1 12378.7 426.810   7
  -4  -2   1 11742.4 528.478  10
  -4  -2   2 116848. 2624.50   7
  -4  -2   2 117436. 2850.18  10
  -4  -2   2 116012. 2840.27   9
  -4  -2   3 48505.1 1404.33   9
  -4  -2   3 48730.7 1340.22   1
  -4  -2   3 48534.4 1394.29  10
  -4  -2   4 17449.7 717.398   9
  -4  -2   4 18284.0 682.462   1
  -4  -2   4 18317.0 702.831  10
  -4  -2   5 71507.8 2020.92   9
  -4  -2   5 75924.9 1954.16  10
  -4  -2   5 74354.1 1969.02   1
  -4  -2   6 65357.8 1846.17   1
  -4  -2   6 64852.7 1914.07   9
  -4  -2   6 68901.4 1796.00  10
  -4  -2   7 77702.4 2240.20   9
  -4  -2   7 79812.6 2176.60   1
  -4  -2   8 10958.6 607.932   1
  -4  -2   8 10808.5 638.544   9
  -4  -2   9 6839.02 519.541   9
  -4  -2   9 6786.53 487.734   1
  -4  -1 -10 19943.2 973.061   7
  -4  -1  -9 29010.8 1156.76   7
  -4  -1  -8 10858.8 635.663   7
  -4  -1  -7 32971.5 1191.26   7
  -4  -1  -7 32766.3 1045.83  10
  -4  -1  -6 158553. 3851.89  10
  -4  -1  -6 171633. 4017.52   7
  -4  -1  -5 59329.2 1631.74  10
  -4  -1  -5 58979.5 1682.67   7
  -4  -1  -4 63565.2 1746.42  10
  -4  -1  -4 65896.3 1763.90   7
  -4  -1  -3 31606.9 1018.58  10
  -4  -1  -3 31948.2 1004.55   7
  -4  -1  -2 199189. 4437.25   7
  -4  -1  -2 188003. 4468.40  10
  -4  -1  -1 30262.4 995.542  10
  -4  -1  -1 33040.3 962.472   7
  -4  -1   0 68604.4 1853.62  10
  -4  -1   0 71691.2 1760.58   7
  -4  -1   1 1482.91 179.095  10
  -4  -1   2 13561.0 574.858  10
  -4  -1   3 21524.3 786.750  10
  -4  -1   3 22885.6 773.950   9
  -4  -1   4 20950.7 768.944  10
  -4  -1   4 20597.6 756.771   9
  -4  -1   4 21075.7 784.237   1
  -4  -1   5 21465.6 795.536   9
  -4  -1   5 21344.4 772.657  10
  -4  -1   5 20924.2 811.551   1
  -4  -1   6 29414.1 1053.85   1
  -4  -1   6 30421.0 976.952  10
  -4  -1   6 29191.1 1038.29   9
  -4  -1   7 61547.7 1837.34   1
  -4  -1   7 62629.2 1830.34   9
  -4  -1   8 16379.7 787.291   1
  -4  -1   8 15649.0 760.610   9
  -4  -1   9 6307.19 477.888   9
  -4  -1   9 6515.88 489.060   1
  -4   0 -10 3037.48 370.015   7
  -4   0  -9 2480.85 318.978   7
  -4   0  -8 2452.01 309.746   7
  -4   0  -7 34643.7 1249.65   7
  -4   0  -7 32446.7 1076.57  10
  -4   0  -6 8653.51 521.535   7
  -4   0  -6 8662.38 462.144  10
  -4   0  -5 4032.95 341.940   7
  -4   0  -5 4074.45 308.273  10
  -4   0  -4 67458.7 1882.09  10
  -4   0  -4 71727.2 1927.51   7
  -4   0  -3 86240.3 2323.65  10
  -4   0  -3 94892.6 2366.15   7
  -4   0  -2 131075. 3243.79  10
  -4   0  -2 135982. 3224.97   7
  -4   0  -1 11051.9 534.690  10
  -4   0  -1 10444.7 488.538   7
  -4   0   0 43133.2 1300.60  10
  -4   0   1 12926.3 578.820  10
  -4   0   2 106665. 2473.71   3
  -4   0   2 104494. 2656.47  10
  -4   0   3 49263.2 1467.54  10
  -4   0   3 52017.3 1303.84   3
  -4   0   3 51347.5 1350.76   9
  -4   0   4 31022.5 1052.38   1
  -4   0   4 31338.2 938.309   9
  -4   0   4 29589.7 999.605  10
  -4   0   5 42218.0 1292.11  10
  -4   0   5 44312.9 1391.25   1
  -4   0   5 45670.0 1285.33   9
  -4   0   6 62037.5 1710.78  10
  -4   0   6 62627.0 1839.14   1
  -4   0   6 62230.7 1722.26   9
  -4   0   7 6276.65 454.652   1
  -4   0   8 68097.0 2060.75   1
  -4   0   9 24410.2 1065.27   1
  -4   1  -9 9806.55 672.145   7
  -4   1  -8 3163.28 373.243   7
  -4   1  -7 27746.7 1121.12   7
  -4   1  -6 30210.2 1070.81  10
  -4   1  -6 30900.6 1164.37   7
  -4   1  -5 35428.4 1226.97   7
  -4   1  -5 34143.8 1168.13  10
  -4   1  -4 66705.4 1911.41  10
  -4   1  -4 69371.8 1974.74   7
  -4   1  -3 70853.8 2002.78  10
  -4   1  -3 75102.6 2049.68   7
  -4   1  -2 58826.2 1676.88   7
  -4   1  -2 56705.3 1681.97  10
  -4   1  -1 111994. 2844.14  10
  -4   1   0 62728.7 1785.31  10
  -4   1   0 63542.8 1694.39   3
  -4   1   1 71145.7 1962.38  10
  -4   1   1 70791.2 1829.29   3
  -4   1   2 30823.4 1055.31  10
  -4   1   2 30749.7 953.511   3
  -4   1   3 2116.81 237.416  10
  -4   1   3 2276.94 204.102   3
  -4   1   4 37580.3 1100.77   3
  -4   1   4 38319.1 1227.61  10
  -4   1   5 22088.8 914.620   1
  -4   1   5 23192.4 871.770  10
  -4   1   6 9140.20 556.485   1
  -4   1   6 8968.42 492.208  10
  -4   1   7 2621.40 308.026   1
  -4   1   8 7456.18 545.332   1
  -4   1   9 2516.44 327.219   1
  -4   2  -8 78179.7 2423.16   7
  -4   2  -7 36187.3 1380.72   7
  -4   2  -6 34333.0 1295.74   7
  -4   2  -6 32760.2 1202.43  10
  -4   2  -5 8271.42 522.620  10
  -4   2  -5 7222.15 518.978   7
  -4   2  -4 284.631 156.043   7
  -4   2  -3 10932.1 605.418   7
  -4   2  -2 4541.16 376.685   7
  -4   2  -1 1878.40 235.554   3
  -4   2   0 22858.6 858.520   3
  -4   2   1 14246.4 634.482   3
  -4   2   2 27161.8 948.325   3
  -4   2   3 31136.7 1036.99   3
  -4   2   4 147650. 3556.32   3
  -4   2   4 147671. 3671.45  10
  -4   2   5 18712.4 807.146  10
  -4   2   5 18373.9 734.386   3
  -4   2   6 48117.7 1599.71   1
  -4   2   6 46935.5 1489.87  10
  -4   2   7 5644.74 402.369  10
  -4   2   7 5962.53 481.468   1
  -4   2   8 19006.6 951.937   1
  -4   3  -7 7849.00 594.028   7
  -4   3  -6 470.859 185.501   7
  -4   3  -5 14799.5 818.514   7
  -4   3  -4 6382.70 519.374   7
  -4   3  -3 7852.80 546.805   7
  -4   3  -2 7233.46 501.591   7
  -4   3  -1 40200.4 1373.47   3
  -4   3   0 6970.39 464.786   3
  -4   3   1 21151.3 877.981   3
  -4   3   2 106344. 2800.42   3
  -4   3   3 68747.5 1971.18   3
  -4   3   4 57904.8 1735.53   3
  -4   3   5 49578.7 1557.44   3
  -4   3   6 30409.0 1166.53  10
  -4   3   6 30438.8 1114.61   3
  -4   3   7 14193.7 724.562  10
  -4   4  -4 34700.4 1471.80   7
  -4   4  -3 27270.1 1184.28   7
  -4   4  -2 72780.0 2245.14   7
  -4   4  -1 6418.95 511.943   3
  -4   4   0 9079.23 598.191   3
  -4   4   1 4163.69 395.868   3
  -4   4   2 429.531 136.491   3
  -4   4   3 5794.29 466.792   3
  -4   4   4 546.183 178.621   3
  -4   4   5 9164.40 594.043   3
  -4   4   6 4269.93 398.416   3
  -4   5   0 6186.97 534.083   3
  -4   5   1 7943.73 610.927   3
  -4   5   2 14806.7 846.107   3
  -4   5   3 12096.3 748.508   3
  -3  -8  -7 1994.21 304.950   5
  -3  -8  -6 11547.3 691.036   5
  -3  -8  -5 1058.61 217.134   5
  -3  -8  -4 12573.2 738.439   5
  -3  -8  -3 9271.08 625.777   5
  -3  -8  -2 14189.2 799.637   5
  -3  -8  -1 9456.82 657.562   5
  -3  -8   0 62575.2 2048.09   5
  -3  -7  -9 24620.3 1087.23   6
  -3  -7  -8 93926.0 2677.51   5
  -3  -7  -8 103840. 2810.66   6
  -3  -7  -7 40628.5 1433.42   6
  -3  -7  -7 38054.9 1404.03   5
  -3  -7  -6 35697.0 1301.11   6
  -3  -7  -6 34243.9 1298.32   5
  -3  -7  -5 3452.41 345.561   5
  -3  -7  -4 9328.15 589.030   5
  -3  -7  -3 6577.81 487.993   5
  -3  -7  -2 12190.6 688.103   5
  -3  -7  -1 26780.9 1108.02   5
  -3  -7   0 45585.2 1569.82   5
  -3  -7   1 9928.81 626.507   5
  -3  -7   2 34969.9 1321.21   5
  -3  -7   3 35241.2 1302.32   5
  -3  -7   3 31078.2 1216.80   9
  -3  -7   4 25073.3 1059.77   9
  -3  -7   4 24284.6 1049.68   5
  -3  -6 -10 11720.1 703.535   6
  -3  -6  -9 117910. 3188.75   6
  -3  -6  -8 19138.5 869.848   6
  -3  -6  -7 17214.2 785.657   6
  -3  -6  -7 16229.0 753.953   5
  -3  -6  -6 2496.82 298.449   5
  -3  -6  -6 2168.63 261.978   6
  -3  -6  -5 39337.3 1346.35   5
  -3  -6  -5 41316.6 1345.94   6
  -3  -6  -4 8084.89 504.615   5
  -3  -6  -3-35.7648 88.3068   5
  -3  -6  -2 6965.00 465.521   5
  -3  -6  -1 11173.7 614.796   5
  -3  -6   0 1661.29 239.272   5
  -3  -6   1 14781.0 731.273   5
  -3  -6   2 24818.3 980.386   9
  -3  -6   2 26994.5 1037.45   5
  -3  -6   3 5633.95 423.593   9
  -3  -6   3 6448.74 457.220   5
  -3  -6   4 37757.9 1271.60   5
  -3  -6   4 32590.1 1236.25   9
  -3  -6   5 17425.8 826.755   9
  -3  -6   5 15711.5 752.199   5
  -3  -6   6 32157.0 1255.91   9
  -3  -5 -11 593.796 157.683   6
  -3  -5 -10 5381.51 456.094   6
  -3  -5  -9 744.200 173.215   6
  -3  -5  -8 9206.59 546.513   6
  -3  -5  -7 5333.81 402.365   6
  -3  -5  -6 8839.99 492.510   6
  -3  -5  -5 39204.8 1247.61   5
  -3  -5  -5 39419.9 1252.09   6
  -3  -5  -5 38276.5 1201.66  10
  -3  -5  -4 64078.6 1780.99   6
  -3  -5  -4 62734.4 1753.88  10
  -3  -5  -4 63722.3 1814.87   5
  -3  -5  -3 89163.0 2326.14  10
  -3  -5  -3 89545.3 2352.62   5
  -3  -5  -2 317456. 7129.87  10
  -3  -5  -2 317979. 7179.60   5
  -3  -5  -1 51410.4 1559.63   5
  -3  -5  -1 54956.8 1544.22  10
  -3  -5   0 143164. 3464.21   5
  -3  -5   0 137741. 3407.47  10
  -3  -5   1 17867.4 736.293   5
  -3  -5   1 15589.7 684.025   9
  -3  -5   1 16162.1 682.345  10
  -3  -5   2 764.531 156.378   5
  -3  -5   2 789.807 159.909   9
  -3  -5   2 409.085 118.265  10
  -3  -5   3 9333.72 524.448   9
  -3  -5   3 10155.1 536.245   5
  -3  -5   4 10440.3 572.725   9
  -3  -5   4 10147.8 542.958   5
  -3  -5   5 4232.26 333.108   5
  -3  -5   5 4271.31 367.115   9
  -3  -5   6 18985.1 878.470   9
  -3  -5   7 321.646 128.381   9
  -3  -4 -12 9625.02 631.993   6
  -3  -4 -11 54699.1 1781.04   6
  -3  -4 -10 13347.1 698.216   6
  -3  -4  -9 38024.5 1294.55   6
  -3  -4  -8 13744.6 666.653   6
  -3  -4  -7 20960.9 852.492   7
  -3  -4  -7 21801.1 771.552  10
  -3  -4  -7 23176.0 862.513   6
  -3  -4  -6 12391.3 568.397   7
  -3  -4  -6 11222.0 508.759  10
  -3  -4  -6 12301.7 567.331   6
  -3  -4  -5 30087.9 987.629   7
  -3  -4  -5 31979.5 990.916  10
  -3  -4  -5 31521.8 1010.29   6
  -3  -4  -4 124824. 2883.98   6
  -3  -4  -4 118230. 2845.76  10
  -3  -4  -3 247495. 5754.15  10
  -3  -4  -3 267103. 5847.67   5
  -3  -4  -2 122109. 3019.98  10
  -3  -4  -2 131315. 3095.62   5
  -3  -4  -1 89243.1 2290.06  10
  -3  -4  -1 93915.8 2350.71   5
  -3  -4   0 16374.6 647.207  10
  -3  -4   0 17412.4 679.979   5
  -3  -4   1 48585.7 1396.88   5
  -3  -4   1 48161.0 1380.36   9
  -3  -4   1 47077.4 1366.31  10
  -3  -4   2 2728.55 245.231   5
  -3  -4   2 2804.05 242.791  10
  -3  -4   2 2879.08 254.812   9
  -3  -4   3 124.510 72.2709  10
  -3  -4   3 84.4698 89.5979   5
  -3  -4   3 130.582 80.2175   9
  -3  -4   4 4339.46 298.430  10
  -3  -4   4 4135.11 329.896   9
  -3  -4   4 4536.85 316.696   5
  -3  -4   5 18871.4 724.737   5
  -3  -4   5 18828.9 705.097  10
  -3  -4   5 18351.7 800.374   9
  -3  -4   6 23464.3 964.028   9
  -3  -4   7 10571.4 624.376   9
  -3  -4   8 36739.6 1366.61   9
  -3  -3 -11 103970. 2879.37   6
  -3  -3 -11 111789. 3085.10   7
  -3  -3 -10 38339.6 1397.69   7
  -3  -3 -10 37859.5 1301.49   6
  -3  -3  -9 20929.1 900.260   7
  -3  -3  -9 20509.8 827.932   6
  -3  -3  -8 11403.6 466.840  10
  -3  -3  -8 12525.1 575.522   6
  -3  -3  -8 11605.0 608.944   7
  -3  -3  -7 2400.96 253.628   7
  -3  -3  -7 2919.22 214.361  10
  -3  -3  -7 2447.95 238.747   6
  -3  -3  -6 24701.9 823.234   6
  -3  -3  -6 23259.9 767.715  10
  -3  -3  -6 22351.1 828.791   7
  -3  -3  -5 9502.18 428.517   6
  -3  -3  -5 8701.26 424.769   7
  -3  -3  -5 8657.28 411.115  10
  -3  -3  -4 22691.1 750.928  10
  -3  -3  -4 21478.1 724.338   7
  -3  -3  -3 67794.4 1644.20   7
  -3  -3  -3 67204.5 1728.27  10
  -3  -3  -3 66275.6 1733.36   6
  -3  -3  -2 979.952 109.962   7
  -3  -3  -2 931.773 143.870  10
  -3  -3  -1 87311.7 2011.06   7
  -3  -3  -1 90437.7 2214.94  10
  -3  -3   0 53642.5 1307.13   5
  -3  -3   0 50434.0 1266.71  10
  -3  -3   1 180082. 4208.01   9
  -3  -3   1 181816. 4196.68  10
  -3  -3   1 191171. 4236.36   5
  -3  -3   2 84730.5 2199.18   9
  -3  -3   2 91412.6 2206.88   5
  -3  -3   2 87577.9 2012.57   1
  -3  -3   2 87582.6 2174.56  10
  -3  -3   3 61970.0 1631.88  10
  -3  -3   3 61262.6 1681.65   9
  -3  -3   3 59444.1 1509.46   1
  -3  -3   4 191868. 4293.93  10
  -3  -3   4 187068. 4404.66   9
  -3  -3   4 191571. 4303.99   5
  -3  -3   4 181474. 4208.24   1
  -3  -3   5 56655.0 1647.28   9
  -3  -3   5 53939.7 1473.59   1
  -3  -3   5 57843.8 1517.03  10
  -3  -3   6 27850.5 865.297  10
  -3  -3   6 25817.6 869.234   1
  -3  -3   6 27378.3 1015.94   9
  -3  -3   7 132.122 120.516   9
  -3  -3   7 92.1606 75.7751   1
  -3  -3   8 13032.7 612.939   1
  -3  -3   8 14103.3 731.453   9
  -3  -3   9 11209.3 673.063   9
  -3  -2 -12 30599.1 1328.12   7
  -3  -2 -11 15071.9 827.350   7
  -3  -2 -10 20693.1 952.604   7
  -3  -2 -10 22423.3 902.509   6
  -3  -2  -9 23650.7 876.366   6
  -3  -2  -9 22122.1 938.926   7
  -3  -2  -8 39167.3 1311.12   7
  -3  -2  -8 41644.4 1232.32   6
  -3  -2  -7 91374.8 2431.25   7
  -3  -2  -7 96252.6 2331.90   6
  -3  -2  -7 93281.6 2247.38  10
  -3  -2  -6 43152.8 1276.05   7
  -3  -2  -6 42308.8 1170.68  10
  -3  -2  -6 44634.9 1219.15   6
  -3  -2  -5 61141.3 1582.70  10
  -3  -2  -5 59742.3 1646.09   7
  -3  -2  -5 64959.9 1587.08   6
  -3  -2  -4 90644.5 2224.29   7
  -3  -2  -4 90573.0 2163.70   6
  -3  -2  -4 92752.6 2211.82  10
  -3  -2  -3 233278. 5126.22   7
  -3  -2  -3 229818. 5159.75  10
  -3  -2  -2 51379.5 1347.27  10
  -3  -2  -2 50568.1 1271.68   7
  -3  -2  -1 37632.5 1059.91  10
  -3  -2  -1 37129.2 937.548   7
  -3  -2   0 57280.7 1340.56   7
  -3  -2   0 59090.2 1500.54  10
  -3  -2   1 48300.8 1314.13  10
  -3  -2   1 50925.0 1151.70   7
  -3  -2   1 46756.6 1298.50   9
  -3  -2   2 44041.2 1202.71   9
  -3  -2   2 42197.0 1172.67  10
  -3  -2   2 42286.2 1103.83   1
  -3  -2   3 73936.6 1866.97  10
  -3  -2   3 75595.2 1834.48   1
  -3  -2   3 76002.4 1927.33   9
  -3  -2   4 166736. 3829.09  10
  -3  -2   4 169451. 3839.34   1
  -3  -2   4 167792. 3937.45   9
  -3  -2   5 16259.2 622.520   1
  -3  -2   5 16524.3 595.518  10
  -3  -2   5 16830.9 690.589   9
  -3  -2   6 18479.4 639.472  10
  -3  -2   6 17221.8 680.661   1
  -3  -2   6 18577.5 760.629   9
  -3  -2   7 41685.2 1356.76   9
  -3  -2   7 40965.6 1271.36   1
  -3  -2   8 3997.61 327.200   1
  -3  -2   8 4541.14 378.496   9
  -3  -2   9 3867.05 337.789   1
  -3  -2   9 4307.89 384.384   9
  -3  -2  10 2606.21 297.146   1
  -3  -2  10 2828.23 329.924   9
  -3  -1 -11 7087.04 547.515   7
  -3  -1 -10 17611.4 855.665   7
  -3  -1  -9 8095.42 527.266   7
  -3  -1  -8 12352.6 533.687   6
  -3  -1  -8 9995.43 571.525   7
  -3  -1  -7 102286. 2634.05   7
  -3  -1  -7 100844. 2416.50  10
  -3  -1  -7 103521. 2453.78   6
  -3  -1  -6 78497.0 1872.44   6
  -3  -1  -6 76160.5 2051.09   7
  -3  -1  -6 76047.2 1898.62  10
  -3  -1  -5 458433. 9740.60   7
  -3  -1  -5 439561. 9606.93  10
  -3  -1  -5 440189. 9527.04   6
  -3  -1  -4 53463.4 1381.90   7
  -3  -1  -4 53977.9 1355.88  10
  -3  -1  -3 25341.4 802.634   7
  -3  -1  -3 26554.1 628.896   2
  -3  -1  -3 26446.2 804.859  10
  -3  -1  -2 23065.5 733.665  10
  -3  -1  -2 23511.4 711.856   7
  -3  -1  -1 8758.85 345.516   7
  -3  -1  -1 7435.39 360.137  10
  -3  -1   0 24816.0 763.919  10
  -3  -1   1 48224.5 1294.93  10
  -3  -1   1 49224.4 1255.08   9
  -3  -1   2 127597. 2928.32   1
  -3  -1   2 126272. 2950.61  10
  -3  -1   2 126708. 2928.05   9
  -3  -1   3 69736.4 1769.41   9
  -3  -1   3 70851.9 1549.27   3
  -3  -1   3 69170.3 1759.91   1
  -3  -1   3 69853.0 1756.90  10
  -3  -1   4 27765.1 849.297  10
  -3  -1   4 28726.4 898.781   9
  -3  -1   4 27565.7 885.440   1
  -3  -1   4 28520.5 674.079   3
  -3  -1   5 183188. 4111.99  10
  -3  -1   5 179599. 4204.25   1
  -3  -1   5 181523. 4217.91   9
  -3  -1   6 103366. 2455.33  10
  -3  -1   6 102134. 2594.86   1
  -3  -1   6 102658. 2596.55   9
  -3  -1   7 107011. 2743.87   1
  -3  -1   7 107484. 2752.15   9
  -3  -1   8 41689.4 1359.66   9
  -3  -1   8 40790.6 1345.02   1
  -3  -1   9 34688.2 1237.90   1
  -3  -1   9 34292.9 1236.82   9
  -3  -1  10 20804.0 932.880   1
  -3  -1  10 20784.8 938.587   9
  -3   0 -11 7345.70 565.924   7
  -3   0 -10 6809.26 518.362   7
  -3   0  -9 1065.93 205.250   7
  -3   0  -8 11772.4 629.962   7
  -3   0  -7 32919.9 973.565  10
  -3   0  -7 34939.1 1175.58   7
  -3   0  -6 145917. 3243.00   6
  -3   0  -6 145010. 3365.81  10
  -3   0  -6 145761. 3539.39   7
  -3   0  -5 189712. 4291.39  10
  -3   0  -5 190693. 4382.59   7
  -3   0  -4 72663.4 1799.86  10
  -3   0  -4 70551.8 1850.65   7
  -3   0  -4 69800.1 1564.40   2
  -3   0  -3 113908. 2753.56  10
  -3   0  -3 118458. 2805.55   7
  -3   0  -2 156936. 3652.13  10
  -3   0  -2 160595. 3637.03   7
  -3   0  -1 43183.7 1201.63  10
  -3   0   0 14887.2 489.459   3
  -3   0   0 14668.5 561.242  10
  -3   0   1 64183.3 1521.72   3
  -3   0   1 62566.7 1639.74  10
  -3   0   2 46818.1 1193.09   9
  -3   0   2 48553.1 1173.72   3
  -3   0   2 46810.1 1276.60   1
  -3   0   2 47019.2 1287.45  10
  -3   0   3 28363.0 808.308   9
  -3   0   3 28524.5 869.514  10
  -3   0   3 27966.5 754.203   3
  -3   0   3 27913.5 881.009   1
  -3   0   4 37224.6 1067.79  10
  -3   0   4 37233.0 1119.38   1
  -3   0   4 36579.5 957.701   3
  -3   0   4 38303.3 1056.56   9
  -3   0   5 72789.3 1935.37   1
  -3   0   5 73146.2 1726.26   3
  -3   0   5 73503.5 1865.01   9
  -3   0   5 71175.1 1818.38  10
  -3   0   6 17213.3 607.308  10
  -3   0   6 16497.9 706.634   1
  -3   0   6 17439.3 666.302   9
  -3   0   7 30953.3 1100.71   1
  -3   0   7 31462.5 1043.18   9
  -3   0   8 27169.7 1045.38   1
  -3   0   9 9668.03 593.185   1
  -3   0  10 48567.7 1653.20   1
  -3   0  11 6396.04 487.437   9
  -3   1 -10 29603.8 1211.72   7
  -3   1  -9 21338.5 966.928   7
  -3   1  -8 15580.7 771.570   7
  -3   1  -7 31386.4 1134.65   7
  -3   1  -6 52506.2 1450.83  10
  -3   1  -6 51250.1 1555.51   7
  -3   1  -5 11605.8 576.212   7
  -3   1  -5 12750.5 540.350  10
  -3   1  -4 67483.4 1849.18   7
  -3   1  -3 48547.9 1394.46   7
  -3   1  -2 24545.0 811.718   7
  -3   1  -1 48292.2 1311.91   3
  -3   1   0 42092.5 1151.63   3
  -3   1   1 240898. 5331.15   3
  -3   1   2 75018.2 1836.77   3
  -3   1   3 64978.4 1733.55   1
  -3   1   3 64289.1 1621.22   3
  -3   1   3 65719.2 1533.66   9
  -3   1   4 3578.82 285.323   1
  -3   1   4 3575.59 208.456   9
  -3   1   4 3688.80 264.780  10
  -3   1   4 3223.33 212.674   3
  -3   1   5 2437.03 254.472   1
  -3   1   5 2876.95 234.912  10
  -3   1   5 2442.29 197.059   3
  -3   1   5 2608.45 195.896   9
  -3   1   6 20021.4 820.547   1
  -3   1   6 20578.6 709.724   9
  -3   1   6 20239.3 690.972   3
  -3   1   6 20723.3 720.245  10
  -3   1   7 7077.23 366.332  10
  -3   1   7 7356.98 399.742   9
  -3   1   7 7146.12 473.222   1
  -3   1   8 23138.5 972.605   1
  -3   1   9 15845.5 805.813   1
  -3   1  10 16971.0 874.223   1
  -3   2 -10 5144.69 485.518   7
  -3   2  -9 5793.15 492.537   7
  -3   2  -8 42025.0 1492.16   7
  -3   2  -7 6529.70 469.533   7
  -3   2  -6 1884.15 247.103   7
  -3   2  -5 2405.70 267.632   7
  -3   2  -4 3102.78 311.752   7
  -3   2  -3 4030.41 329.231   7
  -3   2  -2 1695.76 221.169   3
  -3   2  -1 189683. 4376.60   3
  -3   2   0 84600.8 2148.66   3
  -3   2   1 454774. 9911.33   3
  -3   2   2 82645.6 2089.45   3
  -3   2   3 98064.8 2412.74   3
  -3   2   4 66801.4 1839.26   1
  -3   2   4 65144.8 1741.22   3
  -3   2   5 61850.0 1770.74   1
  -3   2   5 60922.9 1657.15   3
  -3   2   6 7389.90 482.538   1
  -3   2   6 8325.03 438.137  10
  -3   2   6 7465.86 416.504   3
  -3   2   7 22874.4 942.601   1
  -3   2   7 21269.2 804.631   3
  -3   2   7 22212.9 799.283  10
  -3   2   8 4149.55 390.867   1
  -3   2   9 6812.48 522.697   1
  -3   2  10 7998.83 600.592   1
  -3   3  -9 5311.37 491.252   7
  -3   3  -8 93777.6 2710.51   7
  -3   3  -7 23630.0 1015.87   7
  -3   3  -6 42355.8 1459.75   7
  -3   3  -5 47953.4 1554.89   7
  -3   3  -4 20409.1 882.361   7
  -3   3  -3 33502.6 1163.18   7
  -3   3  -2 32201.7 1116.45   3
  -3   3  -1 480.470 148.728   3
  -3   3   0 48078.4 1445.98   3
  -3   3   1 3473.01 294.311   3
  -3   3   2 52371.8 1524.80   3
  -3   3   3 15400.1 657.523   3
  -3   3   4 20341.5 796.436   3
  -3   3   5 21530.4 882.933   1
  -3   3   5 20430.2 816.470   3
  -3   3   6 7253.68 499.029   1
  -3   3   6 6627.31 427.464   3
  -3   3   7 35993.8 1298.31   1
  -3   3   7 33521.6 1172.02   3
  -3   3   8 31915.7 1230.95   1
  -3   3   8 28519.5 1076.90   3
  -3   3   9 1396.37 261.170   1
  -3   4  -7 30548.7 1252.82   7
  -3   4  -6 37702.4 1408.16   7
  -3   4  -5 12880.4 722.610   7
  -3   4  -4 5554.02 461.372   7
  -3   4  -3 709.632 183.285   7
  -3   4  -2 8744.97 552.444   3
  -3   4  -1 12629.8 662.208   3
  -3   4   0 2831.50 299.653   3
  -3   4   1 475.229 168.871   3
  -3   4   2 6629.77 453.209   3
  -3   4   3 17497.2 783.822   3
  -3   4   4 31540.1 1144.59   3
  -3   4   5 81738.1 2295.40   3
  -3   4   6 49015.8 1592.99   3
  -3   4   7 111058. 3040.63   3
  -3   4   7 118674. 3151.96   1
  -3   4   8 439.616 156.201   3
  -3   4   8 367.742 177.012   1
  -3   5  -5 6101.56 517.141   7
  -3   5  -4 21805.7 1056.63   7
  -3   5  -3 8199.96 578.743   7
  -3   5  -2 128184. 3396.23   7
  -3   5  -2 124802. 3408.67   3
  -3   5  -1 32148.0 1250.51   3
  -3   5   0 26303.5 1102.98   3
  -3   5   1 28209.6 1146.74   3
  -3   5   2 34147.5 1293.08   3
  -3   5   3 23231.6 1017.97   3
  -3   5   4 10226.7 634.460   3
  -3   5   5 5492.53 456.037   3
  -3   5   6 12266.3 721.879   3
  -3   5   7 11319.9 695.820   3
  -3   6   0 23599.7 1107.90   3
  -3   6   1 15224.6 864.766   3
  -3   6   2 1761.15 318.134   3
  -3   6   3 3222.38 393.090   3
  -2  -8  -7 6664.78 501.791   5
  -2  -8  -6 844.012 197.332   6
  -2  -8  -6 610.770 179.346   5
  -2  -8  -5 12514.6 732.961   5
  -2  -8  -4 9916.36 673.567   5
  -2  -8  -3 25661.7 1133.63   5
  -2  -8  -2 8390.47 599.340   5
  -2  -8  -1 49520.2 1722.95   5
  -2  -8   0 40513.4 1510.52   5
  -2  -8   1 95820.6 2786.05   5
  -2  -7  -9 10900.8 686.473   6
  -2  -7  -8 67409.3 2077.75   6
  -2  -7  -7 20194.7 907.188   6
  -2  -7  -7 19590.0 855.911   5
  -2  -7  -6 19537.6 875.704   6
  -2  -7  -6 18678.4 851.491   5
  -2  -7  -5 9523.81 573.631   6
  -2  -7  -5 9394.93 587.545   5
  -2  -7  -4 6221.25 479.199   5
  -2  -7  -3 7473.93 524.763   5
  -2  -7  -2 10781.9 631.986   5
  -2  -7  -1 17342.6 827.208   5
  -2  -7   0 10185.4 623.330   5
  -2  -7   1 59324.6 1888.60   5
  -2  -7   2 1828.04 261.373   5
  -2  -7   2 1654.52 227.146   9
  -2  -7   3 8719.04 531.947   9
  -2  -7   3 9375.57 598.811   5
  -2  -7   4 25798.4 1038.05   9
  -2  -7   4 27932.8 1130.83   5
  -2  -7   5 7315.37 509.962   9
  -2  -7   5 5829.50 478.388   5
  -2  -6 -10 14534.9 801.876   6
  -2  -6  -9 32620.8 1306.29   6
  -2  -6  -8 26367.0 1052.83   6
  -2  -6  -8 23647.8 932.791   5
  -2  -6  -7 15190.9 691.416   5
  -2  -6  -7 17156.0 779.519   6
  -2  -6  -6 7020.77 450.727   5
  -2  -6  -6 7095.10 464.438   6
  -2  -6  -5 51052.1 1570.82   6
  -2  -6  -5 53592.8 1603.81   5
  -2  -6  -4 36528.4 1276.89   5
  -2  -6  -4 36578.5 1224.42   6
  -2  -6  -3 107946. 2832.67   5
  -2  -6  -2 1700.07 235.990   5
  -2  -6  -1 16502.6 748.542   5
  -2  -6   0 44553.1 1456.02   5
  -2  -6   1 22254.3 903.689   5
  -2  -6   1 20028.0 789.447   9
  -2  -6   2 12620.0 652.995   5
  -2  -6   2 11254.5 565.241   9
  -2  -6   3 36774.5 1255.56   9
  -2  -6   3 42807.7 1389.49   5
  -2  -6   4 4165.12 356.498   9
  -2  -6   4 5435.53 413.915   5
  -2  -6   5 32522.4 1180.64   5
  -2  -6   5 29755.9 1133.68   9
  -2  -6   6 14271.9 739.889   9
  -2  -5 -11 13518.7 758.814   6
  -2  -5 -10 2829.87 316.902   6
  -2  -5  -9 28670.0 1106.23   6
  -2  -5  -8 24682.6 979.204   6
  -2  -5  -7 75216.0 2066.74   6
  -2  -5  -7 68965.2 1912.20   5
  -2  -5  -6 91978.1 2360.39   6
  -2  -5  -6 86386.6 2267.26   5
  -2  -5  -5 217687. 4938.28   5
  -2  -5  -5 208199. 4961.50   6
  -2  -5  -4 92092.4 2346.40   6
  -2  -5  -4 91429.0 2380.42   5
  -2  -5  -3 9581.34 488.673   6
  -2  -5  -3 10220.3 525.029   5
  -2  -5  -2 118800. 2962.04   5
  -2  -5  -1 139903. 3406.31   5
  -2  -5   0 52866.9 1554.27   5
  -2  -5   1 2954.74 253.761   9
  -2  -5   1 3088.22 288.052   5
  -2  -5   2 13552.4 596.849   9
  -2  -5   2 15347.8 675.494   5
  -2  -5   3 3541.76 289.030   9
  -2  -5   3 3677.74 309.240   5
  -2  -5   4 44.5680 90.1032   5
  -2  -5   4-28.9993 72.3127   9
  -2  -5   5 51041.1 1612.24   9
  -2  -5   5 55160.8 1599.99   5
  -2  -5   6 28022.2 1082.01   9
  -2  -5   7 70188.8 2098.16   9
  -2  -5   8 6030.52 479.349   9
  -2  -4 -12 55078.3 1903.55   6
  -2  -4 -11 7137.97 540.320   6
  -2  -4 -10 51704.4 1696.22   6
  -2  -4  -9 17083.4 784.395   6
  -2  -4  -8 25139.7 945.570   6
  -2  -4  -7 7554.55 440.557   6
  -2  -4  -6 6746.11 399.509   6
  -2  -4  -6 6423.63 346.673   5
  -2  -4  -5 5918.39 365.748   6
  -2  -4  -5 5586.27 340.526   5
  -2  -4  -4 22478.0 769.994   6
  -2  -4  -4 21021.9 718.300  10
  -2  -4  -4 21014.5 755.077   5
  -2  -4  -3 15419.3 598.836   5
  -2  -4  -3 13980.4 567.284   6
  -2  -4  -3 14134.5 548.774  10
  -2  -4  -2 293905. 6722.29  10
  -2  -4  -2 304769. 6743.39   6
  -2  -4  -1 59946.0 1640.65   5
  -2  -4  -1 58933.0 1566.01  10
  -2  -4   0 43333.4 1206.68   9
  -2  -4   0 44151.2 1271.75   5
  -2  -4   0 42753.6 1218.66  10
  -2  -4   1 81373.7 2086.26  10
  -2  -4   1 82812.7 2090.02   9
  -2  -4   1 88315.2 2165.14   5
  -2  -4   2 23771.6 782.698   9
  -2  -4   2 23180.7 759.158  10
  -2  -4   3 66673.0 1612.92   1
  -2  -4   3 69846.2 1851.69   9
  -2  -4   4 15993.0 668.740   9
  -2  -4   4 17546.6 657.559   5
  -2  -4   5 39328.1 1122.07   1
  -2  -4   5 40686.5 1319.89   9
  -2  -4   6 27914.1 948.508   5
  -2  -4   6 28453.8 1047.77   9
  -2  -4   7 7749.51 503.180   9
  -2  -4   8 36835.9 1334.52   9
  -2  -4   9 7656.28 548.049   9
  -2  -3 -12 3741.68 377.690   6
  -2  -3 -11 6028.32 449.253   6
  -2  -3 -10 21731.9 887.855   6
  -2  -3  -9 8844.91 496.923   6
  -2  -3  -8 3649.66 327.060   7
  -2  -3  -8 3782.72 299.466   6
  -2  -3  -7 14542.8 643.651   7
  -2  -3  -7 14719.5 621.546   6
  -2  -3  -6 100587. 2424.99   7
  -2  -3  -6 93009.8 2265.04  10
  -2  -3  -6 97669.4 2391.16   6
  -2  -3  -5 17482.3 636.317   6
  -2  -3  -5 17673.1 582.393  10
  -2  -3  -5 16846.3 643.983   7
  -2  -3  -4 214473. 4871.85   7
  -2  -3  -4 223682. 4911.69   5
  -2  -3  -4 207764. 4840.38  10
  -2  -3  -3 355854. 7088.79   6
  -2  -3  -3 341353. 7064.42  10
  -2  -3  -2 89664.7 2139.06   6
  -2  -3  -2 88621.1 2158.72   5
  -2  -3  -2 87537.9 2118.24  10
  -2  -3  -1 193286. 4469.08  10
  -2  -3  -1 209085. 4523.01   5
  -2  -3   0 167323. 3856.13   9
  -2  -3   0 168892. 3861.70  10
  -2  -3   0 177038. 3928.20   5
  -2  -3   1 236541. 5212.89  10
  -2  -3   1 229605. 4998.66   1
  -2  -3   1 228013. 5216.16   9
  -2  -3   2 411.533 100.067   9
  -2  -3   2 448.306 92.1903  10
  -2  -3   2 468.790 57.9885   1
  -2  -3   3 24467.4 603.924   3
  -2  -3   3 24069.3 695.284   1
  -2  -3   3 28231.2 801.893  10
  -2  -3   3 27915.0 861.347   9
  -2  -3   4 121664. 2846.08  10
  -2  -3   4 118975. 2955.05   9
  -2  -3   4 114118. 2793.96   1
  -2  -3   5 29471.4 866.012  10
  -2  -3   5 30644.0 911.052   5
  -2  -3   5 28025.1 866.189   1
  -2  -3   5 29628.7 987.133   9
  -2  -3   6 2156.03 197.972   1
  -2  -3   6 1840.29 174.445   5
  -2  -3   7 18347.2 784.733   9
  -2  -3   7 17854.5 691.082   1
  -2  -3   8 6905.22 415.532   1
  -2  -3   9 5562.29 396.637   1
  -2  -3   9 5473.99 435.678   9
  -2  -3  10 2945.02 298.342   1
  -2  -3  10 2858.67 327.077   9
  -2  -2 -13 9157.91 616.567   6
  -2  -2 -12 5058.90 430.400   6
  -2  -2 -11 28746.0 1110.41   6
  -2  -2 -11 30380.9 1228.84   7
  -2  -2 -10 30621.7 1105.98   6
  -2  -2 -10 32334.1 1201.45   7
  -2  -2  -9 8314.39 515.874   7
  -2  -2  -9 8460.85 470.321   6
  -2  -2  -8 279564. 6229.01   7
  -2  -2  -8 264976. 6110.99   6
  -2  -2  -7 68929.0 1618.28  10
  -2  -2  -7 70245.2 1868.98   7
  -2  -2  -7 67226.5 1769.43   6
  -2  -2  -6 94912.8 2186.82  10
  -2  -2  -6 92844.4 2354.82   7
  -2  -2  -6 96251.8 2293.44   6
  -2  -2  -5 53179.5 1413.48   7
  -2  -2  -5 54556.0 1394.28   6
  -2  -2  -5 52698.6 1319.72  10
  -2  -2  -4 376813. 8208.85   7
  -2  -2  -4 373594. 8160.55  10
  -2  -2  -4 388944. 8200.84   6
  -2  -2  -3 35266.1 963.889   7
  -2  -2  -3 36544.5 973.044  10
  -2  -2  -2 56208.3 1380.21   6
  -2  -2  -2 56739.2 1374.10  10
  -2  -2  -2 54472.4 1317.71   7
  -2  -2  -1 40086.7 957.447   7
  -2  -2  -1 42915.6 1099.52   5
  -2  -2  -1 41668.5 1061.99  10
  -2  -2   0 24757.2 694.469   9
  -2  -2   0 22846.0 551.598   7
  -2  -2   0 24105.7 692.920  10
  -2  -2   1 295384. 6357.94   1
  -2  -2   1 288697. 6466.41  10
  -2  -2   1 293628. 6485.40   9
  -2  -2   2 99699.9 2329.81  10
  -2  -2   2 97348.9 2252.19   1
  -2  -2   2 99939.6 2378.22   9
  -2  -2   3 70650.8 1671.09  10
  -2  -2   3 75236.2 1684.20   5
  -2  -2   3 72558.5 1755.34   9
  -2  -2   4 254225. 4853.13  10
  -2  -2   4 225965. 4633.42   3
  -2  -2   4 244240. 4970.82   9
  -2  -2   4 233229. 4835.99   1
  -2  -2   5 213526. 4800.45   5
  -2  -2   5 221860. 4876.44   1
  -2  -2   6 51034.0 1246.55  10
  -2  -2   6 46163.2 1349.25   1
  -2  -2   7 24593.8 860.571   1
  -2  -2   8 28085.2 979.005   1
  -2  -2   9 31208.3 1093.57   1
  -2  -2  10 1158.27 183.603   1
  -2  -2  11 8504.21 540.453   1
  -2  -1 -12 35800.3 1414.87   7
  -2  -1 -11 32670.9 1261.30   7
  -2  -1 -11 31352.5 1164.11   6
  -2  -1 -10 16048.9 778.972   7
  -2  -1 -10 15677.0 712.763   6
  -2  -1  -9 55353.3 1588.87   6
  -2  -1  -9 55069.4 1675.31   7
  -2  -1  -8 102492. 2671.90   7
  -2  -1  -8 105943. 2586.51   6
  -2  -1  -7 37771.1 1179.27   7
  -2  -1  -7 38575.6 1093.99   6
  -2  -1  -7 37411.8 934.332  10
  -2  -1  -6 101798. 2524.95   7
  -2  -1  -6 105965. 2442.21   6
  -2  -1  -6 102079. 2327.17  10
  -2  -1  -5 39412.2 1100.10   7
  -2  -1  -5 38757.3 975.901  10
  -2  -1  -5 36769.0 992.402   6
  -2  -1  -4 131487. 2994.54  10
  -2  -1  -4 137244. 3090.66   7
  -2  -1  -3 41436.3 1113.10   7
  -2  -1  -3 42006.0 1082.71  10
  -2  -1  -2 50113.7 1198.27   7
  -2  -1  -2 47768.4 1199.55  10
  -2  -1  -2 51298.5 1085.86   2
  -2  -1  -1 78002.5 1814.59  10
  -2  -1  -1 77116.9 1768.36   7
  -2  -1   0 170454. 3673.73  10
  -2  -1   0 163674. 3580.26   7
  -2  -1   1 127852. 2933.18  10
  -2  -1   1 131991. 2924.50   9
  -2  -1   1 131013. 2890.33   1
  -2  -1   2 353076. 7637.96  10
  -2  -1   2 353620. 7625.53   1
  -2  -1   2 359752. 7665.27   9
  -2  -1   3 129844. 2857.64  10
  -2  -1   3 124216. 2872.19   1
  -2  -1   3 123965. 2714.70   3
  -2  -1   3 130890. 2920.75   9
  -2  -1   4 374017. 7700.50  10
  -2  -1   4 353782. 7586.22   3
  -2  -1   4 347395. 7747.34   1
  -2  -1   5 62228.5 1669.54   1
  -2  -1   5 65460.7 1521.96   3
  -2  -1   6 30063.8 793.475  10
  -2  -1   6 27412.7 902.823   1
  -2  -1   6 29205.3 778.394   3
  -2  -1   7 54327.2 1521.23   1
  -2  -1   8 7207.87 426.917   1
  -2  -1   9 380.577 127.179   1
  -2  -1  10 8720.85 525.050   1
  -2  -1  11 9391.17 583.397   1
  -2   0 -12 4426.26 451.277   7
  -2   0 -11 13939.9 769.774   7
  -2   0 -10 18159.0 833.937   7
  -2   0 -10 17012.3 733.841   6
  -2   0  -9 26738.8 1008.74   7
  -2   0  -9 25269.1 888.786   6
  -2   0  -8 31931.1 1094.57   7
  -2   0  -8 33355.0 1006.95   6
  -2   0  -7 133175. 2955.23  10
  -2   0  -7 136515. 3271.02   7
  -2   0  -7 132008. 3088.05   6
  -2   0  -6 42877.3 995.542   2
  -2   0  -6 44144.5 1264.49   7
  -2   0  -6 42088.2 1065.51  10
  -2   0  -6 41119.8 1106.60   6
  -2   0  -5 150387. 3456.91   7
  -2   0  -5 143552. 3285.57   6
  -2   0  -5 142597. 3183.77   2
  -2   0  -5 149361. 3306.16  10
  -2   0  -4 110414. 2501.45  10
  -2   0  -4 112135. 2362.95   2
  -2   0  -4 108542. 2577.62   7
  -2   0  -4 102920. 2411.54   6
  -2   0  -3 91384.9 2137.86   7
  -2   0  -3 90220.9 2092.81  10
  -2   0  -2 280221. 5815.46   2
  -2   0  -2 271674. 5951.47   7
  -2   0  -2 259534. 5926.83  10
  -2   0  -1 7970.48 261.585   2
  -2   0  -1 8438.47 325.742  10
  -2   0   0 158138. 3479.72  10
  -2   0   0 154965. 3407.37   3
  -2   0   1 117433. 2597.81   9
  -2   0   1 120855. 2596.18   3
  -2   0   1 115260. 2674.57  10
  -2   0   1 118027. 2661.26   1
  -2   0   2 11631.2 403.753  10
  -2   0   2 11104.7 404.739   1
  -2   0   2 11335.3 340.204   3
  -2   0   2 11585.6 373.831   9
  -2   0   3 163237. 3628.71   9
  -2   0   3 167210. 3636.62  10
  -2   0   3 163530. 3680.75   1
  -2   0   3 159540. 3553.55   3
  -2   0   4 9440.39 350.218  10
  -2   0   4 9128.15 399.338   1
  -2   0   4 8865.23 317.788   3
  -2   0   5 46325.3 1288.92   1
  -2   0   5 48043.5 1176.32   3
  -2   0   5 46410.5 1175.04  10
  -2   0   6 4480.85 219.031  10
  -2   0   6 4073.87 288.600   1
  -2   0   6 4401.47 233.259   3
  -2   0   7 30693.2 1012.73   1
  -2   0   7 30473.2 881.548   3
  -2   0   8 15497.8 680.712   1
  -2   0   8 15599.4 567.197   3
  -2   0   9 51038.2 1572.96   1
  -2   0  10 74836.6 2161.22   1
  -2   0  11 49815.0 1647.61   1
  -2   1 -11 30177.8 1227.03   7
  -2   1 -10 8002.38 543.449   7
  -2   1  -9 23668.6 953.346   7
  -2   1  -8 43702.9 1399.01   7
  -2   1  -7 32181.7 1080.36   7
  -2   1  -7 30723.8 910.050   6
  -2   1  -6 81499.1 1870.58   2
  -2   1  -6 80407.5 1921.56  10
  -2   1  -6 80822.5 2088.57   7
  -2   1  -6 76417.5 1879.29   6
  -2   1  -5 21220.4 763.368   7
  -2   1  -5 20959.1 590.286   6
  -2   1  -5 22209.3 613.746   2
  -2   1  -4 71872.9 1675.18   6
  -2   1  -4 77079.0 1932.73   7
  -2   1  -3 13065.6 513.358   7
  -2   1  -2 757200. 16133.5   7
  -2   1  -1 78237.8 1859.22   3
  -2   1   0 209830. 4606.56   3
  -2   1   1 94386.0 2173.34   3
  -2   1   2 434679. 9239.08   1
  -2   1   2 428929. 9066.14   9
  -2   1   2 421926. 9174.43   3
  -2   1   3 15893.5 573.563   1
  -2   1   3 16150.9 516.195   3
  -2   1   3 16157.6 471.865   9
  -2   1   4 69337.9 1753.13   1
  -2   1   4 67299.2 1657.00   3
  -2   1   5 55936.2 1422.12  10
  -2   1   5 57704.4 1551.76   1
  -2   1   5 56641.7 1439.59   3
  -2   1   6 143246. 3295.88   3
  -2   1   6 142626. 3238.18  10
  -2   1   6 142292. 3421.80   1
  -2   1   7 21814.3 657.185  10
  -2   1   7 21698.5 825.390   1
  -2   1   7 21439.5 731.606   3
  -2   1   8 82085.4 2257.73   1
  -2   1   8 85388.7 2133.21   3
  -2   1   9 19646.2 855.930   1
  -2   1   9 20737.4 762.491   3
  -2   1  10 46618.9 1550.81   1
  -2   1  11 6693.05 508.920   1
  -2   2 -11 22814.3 1040.18   7
  -2   2 -10 21395.4 971.051   7
  -2   2  -9 12368.1 673.797   7
  -2   2  -8 3916.29 362.036   7
  -2   2  -7 48550.6 1500.83   7
  -2   2  -6 91972.3 2414.13   7
  -2   2  -6 94880.2 2260.42   2
  -2   2  -5 52731.9 1500.22   7
  -2   2  -5 52782.8 1256.78   6
  -2   2  -5 51654.7 1358.81   2
  -2   2  -4 40550.2 1178.58   7
  -2   2  -4 35397.2 853.213   6
  -2   2  -3 100080. 2456.94   7
  -2   2  -2 22441.5 749.178   3
  -2   2  -1 72313.6 1812.80   3
  -2   2   0 125435. 2918.95   3
  -2   2   1 244510. 5408.90   3
  -2   2   2 27968.0 837.945   3
  -2   2   3 37113.4 1069.27   3
  -2   2   3 37853.8 1109.75   1
  -2   2   3 38946.4 885.455   9
  -2   2   4 156297. 3634.92   1
  -2   2   4 154631. 3572.98   3
  -2   2   5 23932.0 834.501   1
  -2   2   5 22462.2 764.020   3
  -2   2   6 8546.51 473.035   1
  -2   2   6 8581.19 425.875   3
  -2   2   7 1502.57 215.650   1
  -2   2   7 1363.39 172.286   3
  -2   2   8 8154.20 511.167   1
  -2   2   8 7307.17 425.345   3
  -2   2   9 11277.9 562.628   3
  -2   2   9 11730.9 654.320   1
  -2   2  10 47388.3 1618.82   1
  -2   2  11 24693.8 1104.87   1
  -2   3 -10 15350.1 807.030   7
  -2   3  -9 28348.3 1146.26   7
  -2   3  -8 25525.7 1036.13   7
  -2   3  -7 63967.4 1891.10   7
  -2   3  -6 1579.97 219.806   7
  -2   3  -6 1498.58 177.672   2
  -2   3  -5 28687.9 1012.71   7
  -2   3  -4 20868.3 821.727   7
  -2   3  -3 39915.1 1226.30   7
  -2   3  -3 40689.7 1241.54   3
  -2   3  -2 18323.0 700.927   3
  -2   3  -1 17945.3 686.925   3
  -2   3   0 52825.5 1464.35   3
  -2   3   1 35605.4 1079.07   3
  -2   3   2 116533. 2820.84   3
  -2   3   3 58473.8 1589.46   3
  -2   3   4 156692. 3696.98   1
  -2   3   4 154529. 3666.95   3
  -2   3   5 24443.4 886.581   1
  -2   3   5 24362.3 863.503   3
  -2   3   6 46426.4 1403.67   3
  -2   3   6 49266.2 1473.57   1
  -2   3   7 29910.4 1091.48   1
  -2   3   7 29299.6 1028.07   3
  -2   3   8 47348.1 1533.45   1
  -2   3   8 44851.4 1434.26   3
  -2   3   9 47769.1 1579.15   1
  -2   3   9 43488.3 1446.40   3
  -2   3  10 37853.7 1333.20   3
  -2   3  10 39224.2 1458.08   1
  -2   4  -8 3180.01 355.804   7
  -2   4  -7 971.711 196.429   7
  -2   4  -6 5473.93 425.625   7
  -2   4  -6 5294.40 376.540   2
  -2   4  -5 63253.0 1862.03   7
  -2   4  -4 20449.0 852.306   7
  -2   4  -3 23447.5 916.428   3
  -2   4  -3 23245.5 894.570   7
  -2   4  -2 44505.3 1377.54   3
  -2   4  -1 83531.0 2232.39   3
  -2   4   0 174543. 4145.96   3
  -2   4   1 65291.8 1819.39   3
  -2   4   2 67834.3 1868.66   3
  -2   4   3 28113.4 991.492   3
  -2   4   4 9676.27 521.659   3
  -2   4   5 32723.8 1136.98   3
  -2   4   5 34121.7 1143.84   1
  -2   4   6 16047.8 738.737   1
  -2   4   6 16162.6 730.491   3
  -2   4   7 7643.89 509.003   1
  -2   4   7 7887.82 501.086   3
  -2   4   8 41560.7 1424.51   1
  -2   4   8 38371.7 1352.38   3
  -2   4   9 10808.5 667.992   1
  -2   4   9 9540.75 598.208   3
  -2   4  10 20289.1 989.238   1
  -2   4  10 18638.0 894.747   3
  -2   5  -6 31090.1 1210.43   7
  -2   5  -5 42883.6 1460.38   7
  -2   5  -5 40931.2 1392.94   2
  -2   5  -4 9897.91 610.470   7
  -2   5  -3 43037.8 1475.21   3
  -2   5  -3 43639.0 1442.70   7
  -2   5  -2 14698.4 725.435   3
  -2   5  -1 51189.2 1625.63   3
  -2   5   0 3207.18 328.410   3
  -2   5   1 40400.8 1359.05   3
  -2   5   2 16217.8 755.374   3
  -2   5   3 6002.35 432.551   3
  -2   5   4 1934.16 237.622   3
  -2   5   5 6426.34 456.680   3
  -2   5   6 11749.0 662.117   3
  -2   5   7 76411.6 2211.11   1
  -2   5   7 73043.4 2207.74   3
  -2   5   8 23345.0 1033.22   1
  -2   5   8 22592.8 1016.88   3
  -2   5   9 39190.3 1463.07   1
  -2   5   9 36634.4 1416.98   3
  -2   6  -4 3946.21 410.111   7
  -2   6  -3 7706.97 543.127   7
  -2   6  -2 10025.2 612.807   7
  -2   6  -2 10168.3 655.997   3
  -2   6  -1 19646.9 931.659   3
  -2   6   0 4153.92 395.420   3
  -2   6   1 30927.0 1216.71   3
  -2   6   2 23398.1 1031.68   3
  -2   6   3 20047.4 936.854   3
  -2   6   4 18555.1 902.464   3
  -2   6   5 32100.3 1286.37   3
  -2   6   6 93142.7 2725.68   3
  -2   6   7 10027.8 673.788   3
  -1  -8  -6 40294.7 1500.33   5
  -1  -8  -6 42437.8 1493.39   6
  -1  -8  -5 17161.9 835.726   6
  -1  -8  -5 17471.0 878.819   5
  -1  -8  -4 31960.1 1292.97   5
  -1  -8  -3 20107.2 1008.45   5
  -1  -8  -2 33647.3 1341.40   5
  -1  -8  -1-52.6010 86.2613   5
  -1  -8   0 2816.20 345.095   5
  -1  -7  -9 804.938 205.137   6
  -1  -7  -8 1215.71 229.194   6
  -1  -7  -7 15077.8 766.591   6
  -1  -7  -7 15257.2 747.794   5
  -1  -7  -6 20214.4 883.213   6
  -1  -7  -6 20711.0 905.706   5
  -1  -7  -5 3978.27 356.245   6
  -1  -7  -5 4461.42 389.100   5
  -1  -7  -4 15399.6 731.765   6
  -1  -7  -4 15994.5 813.579   5
  -1  -7  -3 20281.8 900.295   5
  -1  -7  -2 2968.59 319.569   5
  -1  -7  -1 20308.7 891.722   5
  -1  -7   0 19388.7 877.743   5
  -1  -7   1 14621.1 749.857   5
  -1  -7   2 22406.5 856.099   9
  -1  -7   2 23257.6 984.043   5
  -1  -7   3 19482.0 807.554   9
  -1  -7   3 19675.5 904.692   5
  -1  -7   4 36329.4 1277.49   9
  -1  -7   4 41730.7 1418.59   5
  -1  -7   5 21666.8 909.863   9
  -1  -7   5 21027.5 975.280   5
  -1  -6 -10 12048.0 724.272   6
  -1  -6  -9 22772.4 1003.23   6
  -1  -6  -8 40618.4 1421.29   6
  -1  -6  -7 39165.7 1357.67   6
  -1  -6  -7 35560.5 1202.42   5
  -1  -6  -6 46434.8 1488.50   6
  -1  -6  -6 48234.5 1485.70   5
  -1  -6  -5 34294.4 1156.17   6
  -1  -6  -5 34070.8 1171.77   5
  -1  -6  -4 125211. 3141.01   6
  -1  -6  -4 129105. 3247.62   5
  -1  -6  -3 50143.6 1460.80   6
  -1  -6  -3 46522.2 1480.74   5
  -1  -6  -2 72280.3 2009.96   5
  -1  -6  -1 53260.9 1607.68   5
  -1  -6   0 88532.6 2385.18   5
  -1  -6   1 6222.85 362.198   9
  -1  -6   1 5829.77 411.229   5
  -1  -6   2 38672.3 1205.61   9
  -1  -6   2 41868.8 1344.85   5
  -1  -6   3 5256.28 358.856   9
  -1  -6   3 4933.38 392.940   5
  -1  -6   4 54758.6 1657.59   9
  -1  -6   4 61614.1 1774.87   5
  -1  -6   5 12024.4 623.435   9
  -1  -6   5 12405.2 649.208   5
  -1  -6   6 5285.55 409.486   5
  -1  -6   6 5532.49 423.531   9
  -1  -6   7 1237.33 215.398   9
  -1  -5 -11 35114.0 1408.34   6
  -1  -5 -10 16048.8 828.329   6
  -1  -5  -9 14222.0 731.662   6
  -1  -5  -8-92.4519 104.520   6
  -1  -5  -7 10023.4 480.893   5
  -1  -5  -7 10858.0 562.910   6
  -1  -5  -6 4979.30 356.971   6
  -1  -5  -6 5751.95 371.340   5
  -1  -5  -5 114494. 2811.23   6
  -1  -5  -5 108490. 2749.48   5
  -1  -5  -4 28451.8 978.173   5
  -1  -5  -4 25915.0 911.658   6
  -1  -5  -3 14087.6 575.318   6
  -1  -5  -3 13367.5 595.258   5
  -1  -5  -2 15204.5 604.639   6
  -1  -5  -2 13625.9 622.612   5
  -1  -5  -1 30521.0 1011.30   5
  -1  -5   0 108316. 2562.03   9
  -1  -5   0 105941. 2691.80   5
  -1  -5   1 6743.45 353.737   9
  -1  -5   1 7199.96 416.371   5
  -1  -5   2 39676.0 1182.75   9
  -1  -5   2 41988.9 1284.76   5
  -1  -5   3 23796.9 846.558   9
  -1  -5   3 24620.0 899.893   5
  -1  -5   4 30068.6 1032.96   5
  -1  -5   4 29368.2 1015.71   9
  -1  -5   5 37432.6 1196.15   5
  -1  -5   5 34772.5 1185.47   9
  -1  -5   6 15247.8 675.605   5
  -1  -5   6 14699.4 701.712   9
  -1  -5   7 38042.3 1328.34   9
  -1  -5   8 20852.3 932.842   9
  -1  -4 -12 86.3027 119.678   6
  -1  -4 -11 3301.34 351.322   6
  -1  -4 -10 17667.0 817.135   6
  -1  -4  -9 30322.7 1108.86   6
  -1  -4  -8 2535.12 266.522   6
  -1  -4  -7 104751. 2407.41   6
  -1  -4  -7 81302.6 2137.84   5
  -1  -4  -6 61213.6 1660.94   6
  -1  -4  -6 57430.8 1528.19   5
  -1  -4  -5 164022. 3809.72   6
  -1  -4  -5 163180. 3800.12   5
  -1  -4  -4 162502. 3773.20   5
  -1  -4  -4 163906. 3790.29   6
  -1  -4  -3 50577.2 1367.73   6
  -1  -4  -3 50908.5 1398.52   5
  -1  -4  -2 105405. 2551.69   5
  -1  -4  -2 103270. 2310.98   1
  -1  -4  -1 86720.5 2012.08   1
  -1  -4  -1 88111.3 2273.21   5
  -1  -4   0 35879.0 971.467   9
  -1  -4   0 34648.6 808.814   1
  -1  -4   0 35476.6 1053.05   5
  -1  -4   1 74136.6 1865.28   9
  -1  -4   1 79290.2 1965.68   5
  -1  -4   2 93772.2 2394.69   5
  -1  -4   2 97871.3 2338.75   9
  -1  -4   3 76880.0 1834.57   1
  -1  -4   3 76615.8 1988.28   9
  -1  -4   4 89326.3 2197.13   5
  -1  -4   4 84455.8 2041.11   1
  -1  -4   4 84149.7 2186.96   9
  -1  -4   5 8683.47 393.335   1
  -1  -4   5 9208.97 486.595   9
  -1  -4   6 56290.7 1529.04   1
  -1  -4   6 58578.7 1600.70   5
  -1  -4   6 56791.0 1662.75   9
  -1  -4   7 9805.53 548.930   9
  -1  -4   7 9918.69 484.203   1
  -1  -4   8 3041.11 273.631   1
  -1  -3 -12 5144.14 455.227   6
  -1  -3 -11 24239.4 1027.23   6
  -1  -3 -10 25421.7 1009.91   6
  -1  -3  -9 107497. 2786.89   6
  -1  -3  -8 98006.3 2522.48   6
  -1  -3  -7 122758. 2998.20   6
  -1  -3  -6 157818. 3274.51   6
  -1  -3  -6 125896. 3098.58   5
  -1  -3  -5 227504. 4792.62   6
  -1  -3  -5 201227. 4667.92   5
  -1  -3  -4 38008.1 1061.75   6
  -1  -3  -4 37779.1 1058.67   5
  -1  -3  -3 65765.2 1610.15   6
  -1  -3  -3 63275.5 1604.52   5
  -1  -3  -2 10336.6 290.037   1
  -1  -3  -2 9549.90 431.233   5
  -1  -3  -2 10445.3 408.297   6
  -1  -3  -1 83082.9 1946.32   6
  -1  -3  -1 76906.0 1737.83   1
  -1  -3  -1 80879.3 1951.97   5
  -1  -3   0 75162.4 1796.07   9
  -1  -3   0 76011.7 1642.98   1
  -1  -3   0 78604.8 1866.57   5
  -1  -3   1 94496.3 2226.09   9
  -1  -3   1 96005.8 2266.03   5
  -1  -3   2 232003. 5086.07   1
  -1  -3   2 241980. 5250.86   5
  -1  -3   2 240130. 5232.99   9
  -1  -3   3 3152.09 220.981   9
  -1  -3   3 3192.99 220.781   5
  -1  -3   3 2750.22 168.159   1
  -1  -3   4 34195.0 954.974   1
  -1  -3   4 37756.7 1031.61   5
  -1  -3   5 71651.2 1834.59   1
  -1  -3   5 78023.6 1880.72   5
  -1  -3   6 161666. 3621.70   5
  -1  -3   6 153331. 3652.28   1
  -1  -3   7 9342.78 462.571   1
  -1  -3   8 54350.7 1563.39   1
  -1  -3   9 2306.71 247.174   1
  -1  -3  10 10639.7 573.463   1
  -1  -2 -13 29438.2 1257.95   6
  -1  -2 -12 12038.3 714.397   6
  -1  -2 -11 8589.71 557.476   6
  -1  -2 -10 8845.37 528.048   6
  -1  -2  -9 11281.7 569.409   6
  -1  -2  -8 16957.5 685.697   6
  -1  -2  -7 98332.6 2389.16   7
  -1  -2  -7 88483.4 2303.38   6
  -1  -2  -6 26416.5 854.323   7
  -1  -2  -6 24361.8 803.523   6
  -1  -2  -5 46432.6 1245.54   7
  -1  -2  -5 44550.1 1207.62   6
  -1  -2  -4 99353.3 2257.04   7
  -1  -2  -4 95206.8 2199.70   6
  -1  -2  -4 97504.9 2133.93  10
  -1  -2  -3 546896. 12343.2  10
  -1  -2  -3 563337. 12364.2   5
  -1  -2  -2 9648.65 342.168   6
  -1  -2  -2 9165.44 314.989  10
  -1  -2  -1 414010. 8920.19  10
  -1  -2  -1 417094. 8927.75   6
  -1  -2  -1 425008. 8957.60   5
  -1  -2   0 282084. 6010.08   9
  -1  -2   0 266212. 5936.67   3
  -1  -2   0 285669. 6021.25  10
  -1  -2   1 814360. 16433.3   5
  -1  -2   1 787312. 16400.3  10
  -1  -2   2 80740.8 1898.58   1
  -1  -2   2 86356.2 1870.92   3
  -1  -2   2 85822.6 2000.44   9
  -1  -2   2 86594.8 1980.76   5
  -1  -2   2 89802.6 1960.02  10
  -1  -2   3 178059. 3853.20  10
  -1  -2   3 168214. 3845.05   1
  -1  -2   3 181215. 3883.25   5
  -1  -2   4 237093. 5410.12   1
  -1  -2   4 257254. 5400.15   5
  -1  -2   5 90261.3 2025.78   5
  -1  -2   5 80326.7 2070.88   1
  -1  -2   6 23182.3 669.138   5
  -1  -2   6 20500.7 733.686   1
  -1  -2   7 81917.2 2097.67   1
  -1  -2   8 28186.5 957.378   1
  -1  -2   9 9920.00 524.458   1
  -1  -2  10 4888.71 372.850   1
  -1  -2  11 6525.81 467.749   1
  -1  -1 -13 7104.31 556.872   6
  -1  -1 -12 297.901 147.880   6
  -1  -1 -11 21937.3 922.974   6
  -1  -1 -10 20712.8 895.560   7
  -1  -1 -10 18894.2 812.140   6
  -1  -1  -9 15627.3 681.665   6
  -1  -1  -9 16388.1 725.321   7
  -1  -1  -8 139813. 3312.49   7
  -1  -1  -8 131039. 3241.30   6
  -1  -1  -7 105424. 2530.07   7
  -1  -1  -7 100541. 2470.30   6
  -1  -1  -7 100147. 2314.68   2
  -1  -1  -6 8058.24 383.632   7
  -1  -1  -6 7284.58 356.087   6
  -1  -1  -5 173746. 4019.23   6
  -1  -1  -5 178923. 3864.64  10
  -1  -1  -4 406588. 8396.50   7
  -1  -1  -4 394280. 8255.92  10
  -1  -1  -3 654912. 13758.0   7
  -1  -1  -3 653701. 13681.2  10
  -1  -1  -3 635326. 13729.3   6
  -1  -1  -2 114745. 2393.13   7
  -1  -1  -2 117941. 2395.12   6
  -1  -1  -2 111501. 2368.65  10
  -1  -1  -1 186850. 4053.72   7
  -1  -1  -1 181171. 4102.74   5
  -1  -1  -1 190904. 4082.18  10
  -1  -1   0 552575. 11063.1   9
  -1  -1   0 518969. 11069.5   5
  -1  -1   0 531020. 11046.1   2
  -1  -1   1 11300.7 332.148   5
  -1  -1   1 9998.06 282.728   1
  -1  -1   1 10551.1 314.615  10
  -1  -1   1 10887.1 335.649   9
  -1  -1   2 124159. 2863.38   7
  -1  -1   2 125224. 2910.17   1
  -1  -1   3 22465.3 632.738   1
  -1  -1   3 25752.8 598.906  10
  -1  -1   4 49320.3 1156.90  10
  -1  -1   4 45654.3 1238.72   1
  -1  -1   5 4156.12 159.501  10
  -1  -1   5 4054.21 239.808   1
  -1  -1   6 3772.58 245.460   1
  -1  -1   6 10.0028 21.4468   5
  -1  -1   7 13902.5 570.026   1
  -1  -1   8 59843.3 1661.92   1
  -1  -1   9 9382.44 506.550   1
  -1  -1  10 36888.3 1262.01   1
  -1  -1  11 19581.3 882.282   1
  -1   0 -12 49493.5 1714.38   7
  -1   0 -12 47180.6 1627.12   6
  -1   0 -11 41968.4 1455.50   7
  -1   0 -11 38883.4 1378.26   6
  -1   0 -10 12092.5 644.946   7
  -1   0 -10 11353.8 595.366   6
  -1   0  -9 119564. 3016.82   7
  -1   0  -9 117710. 2960.24   6
  -1   0  -8 54601.8 1404.20   2
  -1   0  -8 55850.7 1577.77   7
  -1   0  -8 54104.5 1535.12   6
  -1   0  -7 51672.5 1450.02   7
  -1   0  -7 51805.3 1305.84   2
  -1   0  -7 52629.7 1420.93   6
  -1   0  -6 5287.90 316.886   7
  -1   0  -6 5296.65 239.317   2
  -1   0  -6 5181.24 291.350   6
  -1   0  -5 49591.4 1268.18   7
  -1   0  -5 46476.1 1122.16   2
  -1   0  -5 47477.6 1061.31  10
  -1   0  -5 46092.4 1200.72   6
  -1   0  -4 63767.0 1357.66  10
  -1   0  -4 61959.2 1366.21   2
  -1   0  -4 60082.0 1428.92   6
  -1   0  -3 265021. 5726.77   7
  -1   0  -3 266018. 5642.76  10
  -1   0  -3 272513. 5610.93   2
  -1   0  -3 250459. 5653.16   6
  -1   0  -2 6239.24 242.048   7
  -1   0  -2 5925.57 179.588   6
  -1   0  -1 323812. 7184.88   4
  -1   0  -1 347732. 7161.25   7
  -1   0   0 331891. 6759.72   2
  -1   0   0 308015. 6751.55   3
  -1   0   1 241878. 5094.97   2
  -1   0   1 233137. 5082.42  10
  -1   0   1 238044. 5090.05   1
  -1   0   1 235394. 5041.53   3
  -1   0   1 242285. 5063.36   9
  -1   0   2 77998.4 1720.22   3
  -1   0   2 78729.5 1778.09   1
  -1   0   3 496153. 10883.3   1
  -1   0   3 519370. 10804.7  10
  -1   0   4 220740. 4858.80   1
  -1   0   4 217919. 4711.48  10
  -1   0   5 260974. 5405.65  10
  -1   0   5 251978. 5600.70   1
  -1   0   6 33521.7 1030.10   1
  -1   0   6 35589.6 813.519  10
  -1   0   7 95356.7 2383.07   1
  -1   0   8 14669.4 643.735   1
  -1   0   9 35542.6 1194.63   1
  -1   0  10 25086.0 1002.46   1
  -1   0  11 25413.7 1049.89   1
  -1   0  12 20522.5 951.309   1
  -1   1 -12 1914.38 286.116   7
  -1   1 -11 1776.88 258.750   7
  -1   1 -11 1324.21 203.187   6
  -1   1 -10 48115.8 1546.69   7
  -1   1 -10 47794.3 1523.10   6
  -1   1  -9 86536.2 2322.08   7
  -1   1  -9 85795.2 2293.80   6
  -1   1  -8 24402.2 886.745   7
  -1   1  -8 24631.2 784.358   2
  -1   1  -8 24350.0 856.040   6
  -1   1  -7 97105.6 2420.39   7
  -1   1  -7 97448.6 2298.84   2
  -1   1  -7 94281.7 2358.44   6
  -1   1  -6 2943.94 229.102   7
  -1   1  -6 2657.86 173.020   2
  -1   1  -6 2878.19 202.032   6
  -1   1  -5 49926.7 969.927   7
  -1   1  -5 49814.5 826.760   2
  -1   1  -4 9547.69 375.598   7
  -1   1  -4 9566.51 314.411   2
  -1   1  -3 163864. 3655.75   8
  -1   1  -3 192149. 3819.22   7
  -1   1  -2 155253. 3443.23   8
  -1   1  -2 169589. 3546.91   7
  -1   1  -1 357862. 7907.84   8
  -1   1  -1 391636. 7952.20   3
  -1   1   0 110356. 2509.61   4
  -1   1   0 112789. 2450.95   6
  -1   1   2 451221. 9654.00   1
  -1   1   2 453798. 9629.97   3
  -1   1   3 995482. 21106.3   1
  -1   1   3 999999. 21072.3   3
  -1   1   4 114695. 2651.82   1
  -1   1   4 114791. 2606.31   3
  -1   1   5 25597.5 796.271   1
  -1   1   5 25952.4 750.409   3
  -1   1   6 6102.64 228.313  10
  -1   1   6 5641.53 295.224   3
  -1   1   6 5664.38 334.367   1
  -1   1   7 22193.5 734.162   3
  -1   1   7 21801.7 564.331  10
  -1   1   7 22659.5 806.531   1
  -1   1   8 681.221 145.785   1
  -1   1   8 560.108 117.261   3
  -1   1   9 17961.7 702.027   3
  -1   1   9 18651.7 785.844   1
  -1   1  10 27643.9 967.333   3
  -1   1  10 27946.6 1065.01   1
  -1   1  11 9336.14 579.680   1
  -1   1  12 2474.99 313.274   1
  -1   2 -11 13631.2 744.983   7
  -1   2 -10 78719.9 2241.71   7
  -1   2  -9 37644.5 1258.40   7
  -1   2  -9 35963.0 1202.79   6
  -1   2  -8 60996.8 1718.05   7
  -1   2  -8 58914.1 1624.71   2
  -1   2  -8 59898.8 1670.29   6
  -1   2  -7 24833.4 870.065   7
  -1   2  -7 23203.9 795.688   2
  -1   2  -6 187401. 4349.12   7
  -1   2  -6 188710. 4268.49   2
  -1   2  -5 31881.6 938.173   7
  -1   2  -5 29779.7 886.474   2
  -1   2  -4 114298. 2668.25   7
  -1   2  -4 112010. 2612.30   2
  -1   2  -3 77467.5 1881.17   7
  -1   2  -2 54016.0 1326.80   3
  -1   2  -2 51417.2 1217.40   6
  -1   2  -1 71472.4 1749.41   6
  -1   2  -1 79902.3 1870.92   3
  -1   2   0 1226.06 84.6116   6
  -1   2   0 1123.04 118.209   3
  -1   2   1 163072. 3628.72   3
  -1   2   2 12460.9 371.651   1
  -1   2   2 12347.8 380.932   3
  -1   2   3 46580.7 1205.14   1
  -1   2   3 45802.6 1197.65   3
  -1   2   4 7277.10 344.060   1
  -1   2   4 7165.23 333.053   3
  -1   2   5 55929.6 1482.82   1
  -1   2   5 56503.6 1462.09   3
  -1   2   6 104154. 2550.39   1
  -1   2   6 103784. 2508.02   3
  -1   2   7 14527.4 618.972   1
  -1   2   7 14422.4 581.557   3
  -1   2   8 35584.6 1119.64   3
  -1   2   8 36349.5 1183.75   1
  -1   2   9 95006.4 2526.42   1
  -1   2   9 94380.3 2440.46   3
  -1   2  10 68931.0 2008.68   1
  -1   2  10 67221.7 1910.55   3
  -1   2  11 23570.4 998.884   1
  -1   2  11 21867.5 897.625   3
  -1   2  12 21547.9 997.381   1
  -1   3  -9 3131.58 307.284   7
  -1   3  -8 15866.3 724.679   7
  -1   3  -8 15460.1 683.097   2
  -1   3  -7 11980.4 575.051   7
  -1   3  -7 11684.5 551.608   2
  -1   3  -6 18135.7 699.717   7
  -1   3  -6 17282.0 681.731   2
  -1   3  -5 19033.2 691.644   7
  -1   3  -5 17452.2 662.014   2
  -1   3  -4 18790.8 688.021   7
  -1   3  -3 276351. 6075.32   7
  -1   3  -3 271659. 6096.85   3
  -1   3  -2 148093. 3425.63   3
  -1   3  -1 204572. 4593.08   3
  -1   3   0 26002.0 799.955   3
  -1   3   1 75495.9 1873.98   3
  -1   3   2 37796.0 1071.08   3
  -1   3   3 14105.3 426.281   1
  -1   3   3 13727.8 451.102   3
  -1   3   4 31125.9 944.219   1
  -1   3   4 31459.8 968.402   3
  -1   3   5 69247.3 1796.49   1
  -1   3   5 67379.4 1790.29   3
  -1   3   6 20727.3 773.125   1
  -1   3   6 20920.4 768.747   3
  -1   3   7 95436.3 2439.17   1
  -1   3   7 91391.1 2385.49   3
  -1   3   8 86152.3 2314.67   1
  -1   3   8 84298.0 2262.82   3
  -1   3   9 137293. 3465.16   1
  -1   3   9 136328. 3415.43   3
  -1   3  10 10080.9 600.875   1
  -1   3  10 9189.82 546.254   3
  -1   3  11 20970.9 963.105   1
  -1   3  11 20650.9 912.557   3
  -1   3  12 1792.08 258.669   3
  -1   4  -7 15548.8 705.704   7
  -1   4  -7 14428.6 686.029   2
  -1   4  -6 25066.6 922.065   7
  -1   4  -6 25484.3 936.138   2
  -1   4  -5 13104.6 581.502   7
  -1   4  -5 11677.2 566.850   2
  -1   4  -4 183292. 4314.25   7
  -1   4  -3 89339.6 2246.31   7
  -1   4  -3 87768.8 2282.92   3
  -1   4  -2 70356.2 1868.53   3
  -1   4  -1 27891.3 916.947   3
  -1   4   0 254111. 5723.12   3
  -1   4   1 45080.1 1300.39   3
  -1   4   2 29980.9 968.129   3
  -1   4   3 4128.74 301.549   3
  -1   4   4 7073.80 377.286   1
  -1   4   4 6741.25 397.438   3
  -1   4   5 23624.3 822.459   1
  -1   4   5 21948.3 843.464   3
  -1   4   6 22988.6 852.776   1
  -1   4   6 22903.9 877.786   3
  -1   4   7 84202.7 2258.44   1
  -1   4   7 82660.7 2264.04   3
  -1   4   8 8883.03 534.534   1
  -1   4   8 8005.57 503.945   3
  -1   4   9 75747.1 2178.98   1
  -1   4   9 72765.5 2138.45   3
  -1   4  10 24218.1 1042.45   1
  -1   4  10 23646.4 1009.18   3
  -1   4  11 23677.1 1073.85   1
  -1   4  11 21857.7 999.493   3
  -1   5  -7 7118.17 495.842   2
  -1   5  -6 2774.07 300.678   2
  -1   5  -5 2265.25 255.109   7
  -1   5  -5 2201.10 266.741   2
  -1   5  -4 6684.35 447.263   7
  -1   5  -3 14884.6 657.931   7
  -1   5  -3 15310.1 695.749   3
  -1   5  -2 29750.3 1046.70   3
  -1   5  -1 12629.6 607.496   3
  -1   5   0 74145.1 2023.81   3
  -1   5   1 10716.5 539.367   3
  -1   5   2 59898.5 1719.21   3
  -1   5   3 113310. 2883.62   3
  -1   5   4 47259.2 1464.29   3
  -1   5   5 81644.8 2250.41   3
  -1   5   6 19272.7 783.206   1
  -1   5   6 18143.2 812.722   3
  -1   5   7 9030.31 528.471   1
  -1   5   7 8654.03 546.532   3
  -1   5   8 24172.7 986.767   1
  -1   5   8 24306.6 1023.70   3
  -1   5   9 19716.0 906.828   1
  -1   5   9 19865.9 934.983   3
  -1   5  10 14858.4 806.493   1
  -1   5  10 14628.8 812.235   3
  -1   6  -6 11721.9 696.456   2
  -1   6  -5 16568.2 830.567   2
  -1   6  -4 21277.2 943.506   2
  -1   6  -3 18658.6 805.063   7
  -1   6  -3 18233.1 851.152   3
  -1   6  -2 33931.0 1179.46   7
  -1   6  -2 34426.8 1230.04   3
  -1   6  -1 17986.7 824.388   3
  -1   6   0 20653.4 879.406   3
  -1   6   1 46062.2 1504.54   3
  -1   6   2 69552.3 2021.84   3
  -1   6   3 31680.8 1179.72   3
  -1   6   4 10985.8 627.816   3
  -1   6   5 14931.2 763.224   3
  -1   6   6 27560.5 1132.17   3
  -1   6   7 23968.0 1056.83   3
  -1   6   8 7435.86 510.683   1
  -1   6   8 7226.76 555.828   3
  -1   6   9 1616.21 259.357   1
  -1   6   9 1523.74 263.693   3
  -1   7  -2 5191.54 469.041   3
  -1   7  -1 270.661 135.853   3
  -1   7   0 3013.21 359.156   3
  -1   7   1 2287.43 318.009   3
  -1   7   2 19584.7 939.537   3
  -1   7   3 4301.54 411.700   3
  -1   7   4 27879.1 1178.69   3
  -1   7   5 18012.6 926.352   3
  -1   7   6 82867.5 2528.55   3
   0  -8  -6 139.458 90.1176   6
   0  -8  -6-91.3994 113.477   5
   0  -8  -5 1083.13 201.823   6
   0  -8  -5 1121.78 224.939   5
   0  -8  -4 2982.76 339.775   5
   0  -8  -3 1518.01 261.837   5
   0  -8  -2 5242.11 456.558   5
   0  -7  -8 4708.55 427.092   6
   0  -7  -7 9647.31 595.677   6
   0  -7  -6 32301.4 1206.89   6
   0  -7  -6 35391.3 1280.50   5
   0  -7  -5 72728.1 2035.21   6
   0  -7  -5 67951.5 2044.23   5
   0  -7  -4 31340.9 1113.38   6
   0  -7  -4 28910.6 1131.78   5
   0  -7  -3 69899.5 2072.19   5
   0  -7  -2 39778.1 1403.32   5
   0  -7  -1 50853.1 1671.42   5
   0  -7   0 1574.61 238.747   5
   0  -7   1 9303.36 600.893   5
   0  -7   2 64.3134 108.064   5
   0  -7   3 163.337 109.674   5
   0  -7   4 1351.30 246.143   5
   0  -6 -10 8819.35 616.707   6
   0  -6  -9 3231.49 354.542   6
   0  -6  -8 16603.9 803.185   6
   0  -6  -7 16444.4 771.775   6
   0  -6  -6 32922.9 1166.00   6
   0  -6  -6 31316.6 1115.27   5
   0  -6  -5 26998.2 986.476   6
   0  -6  -5 26869.2 986.292   5
   0  -6  -4 47538.2 1422.13   6
   0  -6  -4 47023.5 1462.16   5
   0  -6  -3 143951. 3472.40   6
   0  -6  -3 143406. 3574.38   5
   0  -6  -2 11910.1 549.008   6
   0  -6  -2 11637.7 607.431   5
   0  -6  -1 31220.2 1126.98   5
   0  -6   0 5137.63 396.045   5
   0  -6   1 1169.93 140.950   9
   0  -6   1 1342.78 210.237   5
   0  -6   2 5214.80 313.880   9
   0  -6   2 5499.04 424.389   5
   0  -6   3 15255.0 631.214   9
   0  -6   3 16927.3 778.452   5
   0  -6   4 21755.6 833.161   9
   0  -6   4 25464.3 1001.83   5
   0  -6   5 28491.6 1091.64   5
   0  -6   5 25763.2 967.701   9
   0  -6   6 2143.59 273.560   5
   0  -6   6 2501.47 273.644   9
   0  -6   7 28104.6 1089.77   9
   0  -5 -11 12539.0 756.499   6
   0  -5 -10 26821.0 1133.71   6
   0  -5  -9 3326.33 338.260   6
   0  -5  -8 25560.7 1034.09   6
   0  -5  -7 17917.9 772.526   6
   0  -5  -7 17401.9 670.445   5
   0  -5  -6 3178.98 284.209   6
   0  -5  -6 3503.48 277.155   5
   0  -5  -5 30541.0 1005.77   6
   0  -5  -5 28448.7 961.853   5
   0  -5  -4 112364. 2686.66   6
   0  -5  -4 101695. 2661.10   5
   0  -5  -3 44172.4 1264.19   6
   0  -5  -3 42797.2 1306.96   5
   0  -5  -2 16246.7 618.010   6
   0  -5  -2 16254.3 674.358   5
   0  -5  -1 51643.8 1515.17   5
   0  -5   0 108982. 2776.53   5
   0  -5   1 89681.0 2192.38   9
   0  -5   1 96017.7 2415.30   5
   0  -5   2 57763.0 1544.66   9
   0  -5   2 63708.9 1746.14   5
   0  -5   3 88808.9 2335.34   5
   0  -5   3 85005.0 2171.61   9
   0  -5   4 34428.7 1157.79   5
   0  -5   4 31508.1 1036.15   9
   0  -5   5 8873.97 509.768   5
   0  -5   5 7999.95 454.955   9
   0  -5   6 4512.60 358.187   5
   0  -5   6 4541.64 348.627   9
   0  -5   7 3265.24 306.847   5
   0  -5   7 2820.45 295.911   9
   0  -5   8 2583.63 287.778   9
   0  -4 -11 34264.7 1324.27   6
   0  -4 -10 40707.5 1428.73   6
   0  -4  -9 68196.4 1988.85   6
   0  -4  -8 83712.2 2259.10   6
   0  -4  -7 51887.0 1527.23   6
   0  -4  -7 54023.8 1413.52   5
   0  -4  -6 16856.1 689.350   6
   0  -4  -6 17843.6 637.587   5
   0  -4  -5 81754.1 2015.31   6
   0  -4  -5 71271.3 1873.56   5
   0  -4  -4 56802.2 1499.16   6
   0  -4  -4 54426.4 1477.08   5
   0  -4  -3 8306.64 390.279   6
   0  -4  -3 7809.17 390.216   5
   0  -4  -2 93651.3 2275.22   6
   0  -4  -2 96363.8 2353.31   5
   0  -4  -1 12616.6 473.430   6
   0  -4  -1 10931.4 509.544   5
   0  -4   0 9112.68 337.900   9
   0  -4   0 8406.83 446.326   5
   0  -4   1 44362.8 1141.64   9
   0  -4   1 43889.3 1301.47   5
   0  -4   2 39919.0 1090.77   9
   0  -4   2 39983.6 1206.64   5
   0  -4   3 186139. 4545.84   9
   0  -4   3 203906. 4668.90   5
   0  -4   4 43208.5 1283.24   5
   0  -4   4 41773.7 1216.08   9
   0  -4   5 73713.6 1973.56   5
   0  -4   6 13342.0 568.567   1
   0  -4   6 14374.2 627.709   5
   0  -4   7 7363.33 419.964   1
   0  -4   7 7631.60 445.879   5
   0  -4   8 5444.50 372.936   1
   0  -4   9 3003.93 289.055   1
   0  -3 -12 3911.60 399.573   6
   0  -3 -11 3115.59 342.489   6
   0  -3 -10 31922.1 1193.16   6
   0  -3  -9 37071.0 1148.80   8
   0  -3  -9 36667.0 1258.96   6
   0  -3  -8 25439.2 863.495   8
   0  -3  -8 25861.3 943.806   6
   0  -3  -7 4260.40 275.454   8
   0  -3  -7 3851.74 293.914   6
   0  -3  -6 291794. 6556.95   8
   0  -3  -6 284663. 6431.33   5
   0  -3  -5 1441.37 155.341   8
   0  -3  -5 1626.03 172.852   6
   0  -3  -5 1566.50 141.313   5
   0  -3  -4 70017.6 1835.66   8
   0  -3  -4 75623.8 1813.30   6
   0  -3  -4 74159.8 1768.17   5
   0  -3  -3 33666.9 925.158   6
   0  -3  -3 32649.7 923.748   8
   0  -3  -3 30895.4 901.162   5
   0  -3  -2 94314.6 2170.14   6
   0  -3  -2 90979.2 2196.48   5
   0  -3  -1 162143. 3609.44   6
   0  -3  -1 166018. 3683.73   5
   0  -3   0 75168.4 1687.78   9
   0  -3   0 69506.6 1858.23   5
   0  -3   1 214906. 4844.94   9
   0  -3   1 237571. 5012.57   5
   0  -3   2 157428. 3724.29   9
   0  -3   2 184795. 3874.67   5
   0  -3   3 409675. 8949.86   5
   0  -3   4 148403. 3460.79   5
   0  -3   5 41872.4 1203.96   5
   0  -3   6 103612. 2624.08   1
   0  -3   6 113122. 2642.06   5
   0  -3   7 71821.6 1970.89   1
   0  -3   7 79555.0 1960.94   5
   0  -3   8 10290.3 521.529   1
   0  -3   9 3731.13 319.765   1
   0  -3  10 9271.87 551.933   1
   0  -2 -12 4662.19 435.235   6
   0  -2 -11 11546.2 662.090   6
   0  -2 -10 7278.55 481.482   6
   0  -2  -9 12598.2 627.766   6
   0  -2  -9 13359.3 546.155   8
   0  -2  -8 102889. 2431.81   8
   0  -2  -8 94205.4 2507.77   6
   0  -2  -7 142742. 3527.06   6
   0  -2  -7 156595. 3484.75   8
   0  -2  -6 460479. 8344.33   6
   0  -2  -6 496494. 8343.41   8
   0  -2  -5 121832. 3599.60   4
   0  -2  -5 209948. 3884.17   8
   0  -2  -5 195698. 3875.29   6
   0  -2  -5 138973. 3659.07   5
   0  -2  -4 267065. 5872.45   8
   0  -2  -4 282416. 5895.84   6
   0  -2  -4 262774. 5783.75   5
   0  -2  -3 36912.0 949.833   8
   0  -2  -3 34617.2 958.912   6
   0  -2  -3 36908.5 909.411   5
   0  -2  -2 49762.7 1167.43   8
   0  -2  -2 48901.5 1154.69   6
   0  -2  -1 159584. 3510.48   6
   0  -2  -1 156922. 3457.29   1
   0  -2   0 48905.0 1144.50   9
   0  -2   0 52078.0 1187.89   6
   0  -2   0 50184.6 1243.43   5
   0  -2   1 15094.6 518.287   5
   0  -2   1 17136.2 529.239   4
   0  -2   2 32715.4 899.256   5
   0  -2   2 35531.9 958.140   4
   0  -2   3 109532. 2616.99   5
   0  -2   3 121687. 2719.58   4
   0  -2   4 132904. 3072.26   5
   0  -2   4 138425. 3195.16   4
   0  -2   5 21041.2 670.678   5
   0  -2   6 43638.7 1283.75   1
   0  -2   6 49004.3 1241.12   5
   0  -2   7 6910.78 323.371   5
   0  -2   7 6039.96 366.646   1
   0  -2   8 21050.1 795.123   1
   0  -2   9 79881.5 2170.14   1
   0  -2  10 40374.9 1359.84   1
   0  -2  11 12940.5 689.201   1
   0  -1 -12 33478.5 1326.02   6
   0  -1 -11 12827.2 705.333   6
   0  -1 -10 28258.6 1069.33   6
   0  -1  -9 54294.9 1612.12   6
   0  -1  -9 54197.8 1484.03   2
   0  -1  -8 47552.3 1243.06   8
   0  -1  -8 45480.6 1390.75   6
   0  -1  -8 47215.9 1288.91   2
   0  -1  -7 55903.4 1437.09   2
   0  -1  -7 55091.0 1390.32   8
   0  -1  -7 56814.8 1543.23   6
   0  -1  -6 16873.7 556.408   2
   0  -1  -6 17491.0 537.797   8
   0  -1  -6 17567.9 632.057   6
   0  -1  -5 73284.5 1725.55   8
   0  -1  -5 76513.1 1823.25   6
   0  -1  -5 73479.7 1743.59   2
   0  -1  -4 22341.1 598.481   8
   0  -1  -4 23640.2 657.464   6
   0  -1  -4 22744.1 603.405   2
   0  -1  -3 49385.7 1149.65   8
   0  -1  -3 51786.2 1083.95   4
   0  -1  -3 51253.6 1184.79   6
   0  -1  -2 143213. 2951.28   8
   0  -1  -2 129912. 2949.18   6
   0  -1  -2 144678. 2949.96   1
   0  -1  -2 128389. 2904.92   5
   0  -1  -1 31450.2 689.783   1
   0  -1  -1 30649.5 709.536   6
   0  -1  -1 29827.9 720.833   8
   0  -1  -1 31909.5 710.706   3
   0  -1   0 311958. 5954.71   6
   0  -1   0 311975. 5954.96   3
   0  -1   0 324326. 5988.36   5
   0  -1   2 221385. 4570.49   3
   0  -1   2 253769. 4665.12   4
   0  -1   3 113301. 2579.42   4
   0  -1   4 103041. 2480.34   1
   0  -1   4 114231. 2533.56   4
   0  -1   5 5745.19 293.909   1
   0  -1   5 4940.37 226.482   5
   0  -1   5 5151.68 304.050   4
   0  -1   6 15496.1 476.701   5
   0  -1   6 14526.7 566.827   1
   0  -1   7 99883.2 2341.26   1
   0  -1   7 90122.2 2105.02   5
   0  -1   8 77932.3 2063.49   1
   0  -1   9 117066. 2978.21   1
   0  -1  10 9716.47 556.394   1
   0  -1  11 39308.9 1357.06   1
   0   0 -12 24676.2 1089.54   6
   0   0 -11 18105.5 868.089   6
   0   0 -10 53442.2 1539.33   2
   0   0 -10 55187.0 1702.50   6
   0   0  -9 10933.4 498.698   2
   0   0  -9 11338.9 583.860   6
   0   0  -8 2289.61 205.070   2
   0   0  -8 2393.86 179.145   8
   0   0  -8 2203.31 232.806   7
   0   0  -8 2446.01 238.156   6
   0   0  -7 2830.75 209.986   2
   0   0  -7 2383.57 222.299   7
   0   0  -7 2563.89 232.226   6
   0   0  -6 8710.17 392.328   7
   0   0  -6 8180.50 349.703   2
   0   0  -6 7434.64 380.058   6
   0   0  -5 17640.7 579.729   7
   0   0  -5 17216.1 537.247   2
   0   0  -4 136638. 2976.30   7
   0   0  -4 128932. 2930.31   2
   0   0  -3 99818.8 2289.05   4
   0   0  -3 100365. 2260.36   2
   0   0  -2 514568. 10870.4   7
   0   0   2 570723. 10870.9   1
   0   0   2 552169. 10836.4   2
   0   0   3 103366. 2359.00   2
   0   0   3 106033. 2406.39   1
   0   0   4 130144. 2951.86   1
   0   0   4 140231. 2937.54   4
   0   0   5 16467.1 547.035   1
   0   0   5 18243.2 551.406   4
   0   0   6 8185.46 346.491   1
   0   0   6 110.170 25.8494   5
   0   0   6 9186.64 355.387   4
   0   0   7 2528.23 229.230   1
   0   0   8 1990.57 210.522   1
   0   0   9 11473.3 577.646   1
   0   0  10 50415.9 1556.90   1
   0   0  11 15983.6 761.740   1
   0   0  12 21901.5 963.165   1
   0   1 -12 59001.0 1963.10   6
   0   1 -11 43704.0 1537.09   6
   0   1 -10 10980.1 557.986   2
   0   1 -10 12408.8 642.102   7
   0   1 -10 11556.9 642.167   6
   0   1  -9 122138. 2986.55   7
   0   1  -9 115902. 2911.22   2
   0   1  -9 117358. 3021.38   6
   0   1  -8 86535.2 2191.77   7
   0   1  -8 81926.2 2130.76   2
   0   1  -7 105593. 2531.61   7
   0   1  -7 100885. 2487.65   2
   0   1  -6 14137.0 532.935   7
   0   1  -6 14054.6 517.931   2
   0   1  -5 4239.27 235.697   7
   0   1  -5 4234.08 236.403   2
   0   1  -5 4326.68 141.787  10
   0   1  -4 103543. 2311.21   7
   0   1  -4 99547.0 2307.36   2
   0   1  -4 99773.8 2185.21  10
   0   1  -3 103988. 2236.05   7
   0   1  -3 98761.0 2236.77   2
   0   1  -3 99512.7 2159.68  10
   0   1  -2 228482. 4852.70   7
   0   1  -2 224479. 4872.76   2
   0   1  -1 527942. 11475.6   3
   0   1  -1 574823. 11545.7   4
   0   1   0 291551. 6438.18   6
   0   1   0 307355. 6436.94   3
   0   1   0 314428. 6448.01   4
   0   1   1 30211.6 534.279   1
   0   1   1 29774.0 558.030   3
   0   1   2 129684. 2549.11   8
   0   1   2 136769. 2556.57   1
   0   1   2 98040.5 2545.15   6
   0   1   2 106968. 2505.49   5
   0   1   3 49336.5 924.952   1
   0   1   3 45164.6 807.603   4
   0   1   4 24338.6 481.916   1
   0   1   4 23249.9 349.503   4
   0   1   5 78858.3 1829.81   1
   0   1   5 85077.7 1633.07  10
   0   1   6 16667.9 602.833   1
   0   1   7 55704.3 1517.07   1
   0   1   8 44408.4 1314.80   1
   0   1   9 51956.3 1532.58   1
   0   1  10 27601.1 1019.07   1
   0   1  11 12238.7 654.645   1
   0   1  12 34329.3 1310.02   1
   0   2 -11 12759.4 734.492   6
   0   2 -10 41437.6 1355.54   7
   0   2 -10 40831.4 1421.39   6
   0   2  -9 86846.1 2272.48   7
   0   2  -9 83567.8 2258.56   2
   0   2  -8 22938.5 819.246   7
   0   2  -8 22316.2 827.290   2
   0   2  -7 6108.06 355.684   7
   0   2  -7 6072.83 358.691   2
   0   2  -6 45488.5 1238.87   7
   0   2  -6 45129.5 1273.95   2
   0   2  -5 18996.0 608.998   7
   0   2  -5 17570.5 625.239   2
   0   2  -4 122320. 2762.19   7
   0   2  -4 120307. 2809.67   2
   0   2  -3 105155. 2363.61   7
   0   2  -3 102928. 2406.15   2
   0   2  -2 31398.9 784.897   7
   0   2  -2 30338.3 798.992   3
   0   2  -1 15341.3 452.117   3
   0   2   0 49970.4 1185.64   3
   0   2   1 147941. 1575.49   3
   0   2   1 144957. 1443.75   1
   0   2   2 47745.7 535.786   1
   0   2   2 46121.8 607.903   3
   0   2   3 36968.2 929.888   1
   0   2   3 36474.7 958.730   3
   0   2   4 281612. 6193.62   3
   0   2   4 286902. 6186.44   1
   0   2   5 214090. 4772.84   1
   0   2   6 494638. 10706.5   1
   0   2   7 147751. 3492.69   1
   0   2   8 93322.1 2398.30   1
   0   2   9 12246.4 615.073   1
   0   2  10 7550.62 493.689   1
   0   2  11 12217.2 677.942   1
   0   2  12 4960.78 442.337   1
   0   2  12 3679.52 360.185   3
   0   2  13 3778.24 366.205   3
   0   3  -9 3878.81 337.763   2
   0   3  -8 11214.9 535.074   7
   0   3  -8 12056.9 595.548   2
   0   3  -7 75269.9 1955.43   7
   0   3  -7 76219.7 2045.06   2
   0   3  -6 115524. 2696.20   7
   0   3  -6 106993. 2746.68   2
   0   3  -5 40377.8 1111.84   7
   0   3  -5 38981.0 1169.88   2
   0   3  -4 137283. 3059.06   7
   0   3  -4 128090. 3129.90   2
   0   3  -3 351232. 7896.00   3
   0   3  -3 335818. 7928.48   2
   0   3  -2 157666. 3544.84   3
   0   3  -1 205492. 4532.42   3
   0   3   0 71030.5 1708.75   3
   0   3   1 152651. 3430.15   3
   0   3   2 86267.0 932.930   1
   0   3   2 87568.1 1111.61   3
   0   3   3 30036.8 520.477   1
   0   3   3 29488.1 608.825   3
   0   3   4 77397.3 1844.46   1
   0   3   4 75113.8 1888.77   3
   0   3   5 2381.49 189.281   1
   0   3   5 1950.78 182.462   3
   0   3   6 314321. 6944.79   1
   0   3   6 314741. 6977.22   3
   0   3   7 3043.97 250.772   1
   0   3   7 3365.54 267.492   3
   0   3   8 24028.2 878.449   1
   0   3   8 24765.7 884.964   3
   0   3   9 34737.4 1173.52   3
   0   3   9 36028.7 1192.95   1
   0   3  10 30897.8 1117.44   1
   0   3  10 29331.5 1080.38   3
   0   3  11 3260.26 335.668   1
   0   3  11 2840.31 306.806   3
   0   3  12 4262.40 409.512   1
   0   3  12 3564.35 351.871   3
   0   4  -9 3452.99 347.014   2
   0   4  -8 6103.83 448.312   2
   0   4  -7 7466.86 473.952   2
   0   4  -6 13947.6 577.596   7
   0   4  -6 13573.5 638.305   2
   0   4  -5 66520.0 1706.82   7
   0   4  -5 64836.8 1815.80   2
   0   4  -4 41216.3 1129.54   7
   0   4  -4 38504.2 1207.47   2
   0   4  -3 198581. 4389.24   7
   0   4  -3 190871. 4427.05   3
   0   4  -2 41651.7 1171.80   3
   0   4  -1 44436.4 1220.78   3
   0   4   0 9192.37 401.205   3
   0   4   1 12112.8 490.471   3
   0   4   2 95367.0 2327.18   3
   0   4   3 8654.29 421.787   3
   0   4   3 9099.39 358.444   1
   0   4   4 58918.6 844.791   1
   0   4   4 58565.6 1015.33   3
   0   4   5 77694.8 1937.58   1
   0   4   5 76412.5 2018.66   3
   0   4   6 17838.8 670.605   1
   0   4   6 17706.4 714.973   3
   0   4   7 53080.0 1515.56   1
   0   4   7 52774.4 1556.82   3
   0   4   8 86310.5 2258.28   1
   0   4   8 83468.2 2281.08   3
   0   4   9 68237.6 1923.81   1
   0   4   9 65674.9 1932.83   3
   0   4  10 40697.4 1378.30   1
   0   4  10 39753.7 1382.77   3
   0   4  11 34078.6 1265.30   1
   0   4  11 31717.1 1232.33   3
   0   4  12 46586.1 1625.35   1
   0   4  12 45857.7 1606.39   3
   0   5  -8 2318.49 288.749   2
   0   5  -7 3996.90 378.473   2
   0   5  -6 4108.26 368.966   2
   0   5  -5 8561.45 517.826   2
   0   5  -4 31652.7 985.726   7
   0   5  -4 31046.3 1096.18   2
   0   5  -3 86952.0 2191.86   7
   0   5  -3 87610.2 2247.07   3
   0   5  -2 62979.4 1714.55   3
   0   5  -1 93927.1 2359.92   3
   0   5   0 111110. 2723.94   3
   0   5   1 48967.5 1407.45   3
   0   5   2 15261.4 634.202   3
   0   5   3 42467.0 1288.12   3
   0   5   4 106522. 2692.33   3
   0   5   5 28850.7 911.406   1
   0   5   5 29385.4 1031.44   3
   0   5   6 2644.63 234.055   1
   0   5   6 2613.14 273.786   3
   0   5   7 17457.7 713.749   1
   0   5   7 16937.6 770.622   3
   0   5   8 22254.7 887.969   1
   0   5   8 23114.3 957.727   3
   0   5   9 3011.97 309.173   1
   0   5   9 2709.73 308.319   3
   0   5  10 26227.6 1070.43   1
   0   5  10 25696.4 1097.43   3
   0   5  11 13230.3 750.067   1
   0   5  11 11817.4 729.979   3
   0   6  -6 2745.23 329.022   2
   0   6  -5 26083.0 1075.04   2
   0   6  -4 23595.2 987.459   2
   0   6  -3 16314.8 718.983   3
   0   6  -3 14517.0 732.298   2
   0   6  -2 4576.21 315.880   7
   0   6  -2 5465.85 382.339   3
   0   6  -1 1085.33 203.524   3
   0   6   0 4988.84 364.900   3
   0   6   1 30717.4 1063.74   3
   0   6   2 12806.1 623.178   3
   0   6   3 144265. 3570.84   3
   0   6   4 49673.4 1552.09   3
   0   6   5 27411.5 1054.41   3
   0   6   6 31085.8 1159.17   3
   0   6   6 30498.3 1009.04   1
   0   6   7 15458.0 681.304   1
   0   6   7 15623.9 791.969   3
   0   6   8 16710.2 750.270   1
   0   6   8 17220.3 862.255   3
   0   6   9 3466.28 335.100   1
   0   6   9 3376.73 374.823   3
   0   6  10 8930.83 583.808   1
   0   6  10 9222.13 645.747   3
   0   7  -4 1587.32 267.327   2
   0   7  -3 235.746 156.603   3
   0   7  -3-185.507 131.734   2
   0   7  -2 246.565 136.171   3
   0   7  -1 9136.76 563.030   3
   0   7   0 1750.95 260.031   3
   0   7   1 52809.7 1672.28   3
   0   7   2 41155.1 1404.47   3
   0   7   3 77082.5 2243.16   3
   0   7   4 31068.4 1205.59   3
   0   7   5 74820.7 2237.30   3
   0   7   6 34851.2 1339.84   3
   0   7   7 10088.2 660.724   3
   0   7   8 4602.26 446.381   3
   0   8  -1 4396.14 418.166   3
   0   8   0 4185.24 401.434   3
   0   8   1 15195.4 813.852   3
   0   8   2 5260.39 467.915   3
   0   8   3 1330.41 242.602   3
   0   8   4 2571.80 334.108   3
   1  -7  -7 18540.3 877.586   6
   1  -7  -6 71868.8 2094.34   6
   1  -7  -5 14186.7 708.427   6
   1  -7  -5 16929.1 800.820   5
   1  -7  -4 27167.5 1106.03   5
   1  -7  -3 4279.06 401.770   5
   1  -7  -2 17323.6 862.506   5
   1  -7  -1 2066.95 284.006   5
   1  -7   0 2745.24 333.651   5
   1  -7   1 366.684 170.840   5
   1  -7   2 4563.17 443.129   5
   1  -6  -9 1683.65 257.994   6
   1  -6  -8 7319.75 519.035   6
   1  -6  -7 23999.8 979.378   6
   1  -6  -6 30442.3 1113.78   6
   1  -6  -6 27823.5 1030.99   5
   1  -6  -5 15203.5 691.133   6
   1  -6  -5 15975.6 731.438   5
   1  -6  -4 11150.8 552.607   6
   1  -6  -4 12183.2 629.961   5
   1  -6  -3 28740.7 977.562   6
   1  -6  -3 31506.5 1138.17   5
   1  -6  -2 60904.4 1728.83   6
   1  -6  -2 70115.0 1960.43   5
   1  -6  -1 46997.4 1530.01   5
   1  -6   0 21018.7 905.741   5
   1  -6   1 17977.1 835.495   5
   1  -6   2 33643.3 1248.68   5
   1  -6   3 18061.8 858.392   5
   1  -6   4 20865.9 942.775   5
   1  -6   5 16784.6 842.179   5
   1  -6   6 9587.89 613.140   5
   1  -5 -10 16265.9 847.402   6
   1  -5  -9 19940.3 911.373   8
   1  -5  -9 20401.6 921.318   6
   1  -5  -8 24999.6 1009.04   6
   1  -5  -8 23658.5 994.918   8
   1  -5  -7 8556.85 538.633   8
   1  -5  -7 9759.06 564.015   6
   1  -5  -6 17770.5 787.681   8
   1  -5  -6 18191.0 766.659   6
   1  -5  -6 18788.0 721.822   5
   1  -5  -5 76430.9 2083.79   6
   1  -5  -5 81986.5 2118.99   5
   1  -5  -4 45604.8 1349.57   6
   1  -5  -4 46677.4 1408.62   5
   1  -5  -3 117937. 2863.54   6
   1  -5  -3 120284. 2983.20   5
   1  -5  -2 56639.9 1550.90   6
   1  -5  -2 63535.1 1746.62   5
   1  -5  -1 11103.5 465.955   6
   1  -5  -1 12063.7 610.256   5
   1  -5   0 84351.7 2310.56   5
   1  -5   1 13470.9 663.924   5
   1  -5   2 31571.0 1143.69   5
   1  -5   3 16164.5 757.622   5
   1  -5   3 13792.6 538.736   9
   1  -5   4 6243.65 449.390   5
   1  -5   4 5451.77 328.755   9
   1  -5   5 2453.48 288.651   5
   1  -5   5 2268.19 221.514   9
   1  -5   6 2609.76 291.457   5
   1  -5   6 2123.93 228.642   9
   1  -5   7 6036.73 460.430   5
   1  -5   7 6988.68 446.646   9
   1  -4 -11 23842.4 1087.02   6
   1  -4 -10 23720.2 987.614   8
   1  -4 -10 25872.3 1073.22   6
   1  -4  -9 73837.8 2089.12   8
   1  -4  -9 70953.5 2108.70   6
   1  -4  -8 8163.53 491.212   8
   1  -4  -8 8371.13 503.822   6
   1  -4  -7 80644.2 2183.45   8
   1  -4  -7 81028.9 2184.67   6
   1  -4  -6 20479.4 806.866   8
   1  -4  -6 20461.9 771.135   6
   1  -4  -6 21603.4 725.167   5
   1  -4  -5 21943.8 825.997   8
   1  -4  -5 21711.7 785.284   6
   1  -4  -5 23462.4 779.188   5
   1  -4  -4 6645.55 386.182   8
   1  -4  -4 7642.91 389.774   6
   1  -4  -4 6548.09 375.422   5
   1  -4  -3 4333.65 266.391   6
   1  -4  -3 3783.14 282.190   8
   1  -4  -2 33929.2 1065.70   5
   1  -4  -2 33263.5 961.306   6
   1  -4  -1 47867.8 1178.61   6
   1  -4  -1 51159.4 1346.54   5
   1  -4   0 261227. 5939.43   5
   1  -4   0 288870. 5901.45   4
   1  -4   1 25728.2 708.860   9
   1  -4   1 29133.5 906.110   4
   1  -4   2 74548.1 1941.79   4
   1  -4   2 70866.6 1732.71   9
   1  -4   3 87271.7 2276.36   5
   1  -4   3 82892.3 2094.01   9
   1  -4   4 167566. 4114.54   5
   1  -4   4 179073. 4203.32   4
   1  -4   5 13306.7 633.312   5
   1  -4   5 13722.5 678.998   4
   1  -4   6 29752.2 1071.77   5
   1  -4   7 13312.0 651.451   5
   1  -4   8 9583.17 538.529   1
   1  -4   9 5356.32 405.300   1
   1  -3 -11 21962.8 1016.37   6
   1  -3 -10 8934.12 526.690   8
   1  -3 -10 8256.45 549.153   6
   1  -3  -9 142476. 3504.92   8
   1  -3  -9 138835. 3546.89   6
   1  -3  -8 93746.9 2421.81   8
   1  -3  -8 87412.9 2395.25   6
   1  -3  -7 110528. 2708.20   8
   1  -3  -7 98054.7 2606.25   6
   1  -3  -6 21540.6 776.904   6
   1  -3  -6 20547.2 637.589   5
   1  -3  -5 70141.0 1826.80   6
   1  -3  -5 68572.9 1735.16   5
   1  -3  -4 32373.0 1016.74   8
   1  -3  -4 31890.1 953.945   6
   1  -3  -4 35036.8 970.334   5
   1  -3  -3 13856.4 551.629   8
   1  -3  -3 13326.2 483.602   6
   1  -3  -3 15083.7 534.487   5
   1  -3  -2 38386.8 1033.06   8
   1  -3  -2 41684.0 983.718   6
   1  -3  -1 76979.9 1883.48   8
   1  -3  -1 79788.9 1810.31   6
   1  -3  -1 73786.3 1794.21   4
   1  -3   0 25266.4 623.766   9
   1  -3   0 26551.4 708.079   6
   1  -3   0 27176.8 761.273   4
   1  -3   1 202944. 4457.24   9
   1  -3   1 212349. 4612.65   4
   1  -3   2 154011. 3560.98   4
   1  -3   3 283337. 6326.69   4
   1  -3   4 16869.3 693.896   4
   1  -3   5 19072.0 754.533   4
   1  -3   6 18156.7 790.945   4
   1  -3   7 11947.3 566.947   5
   1  -3   7 12772.1 675.997   4
   1  -3   8 15030.7 675.591   1
   1  -3   9 2817.20 290.934   1
   1  -3  10 1707.43 246.672   1
   1  -2 -12 22229.4 1041.33   6
   1  -2 -11 24155.7 1050.29   6
   1  -2 -10 76725.1 2081.45   8
   1  -2 -10 70647.3 2152.55   6
   1  -2  -9 101964. 2583.53   8
   1  -2  -9 99500.9 2681.91   6
   1  -2  -8 37184.8 1148.49   8
   1  -2  -8 36669.6 1210.74   6
   1  -2  -7 15578.9 616.215   8
   1  -2  -7 16072.4 659.318   6
   1  -2  -6 104760. 2546.79   6
   1  -2  -6 105003. 2510.58   8
   1  -2  -5 57220.9 1465.61   8
   1  -2  -5 57230.8 1478.29   6
   1  -2  -5 54707.2 1317.37   5
   1  -2  -4 7479.71 355.944   8
   1  -2  -4 8376.55 352.267   6
   1  -2  -4 8110.52 309.350   5
   1  -2  -3 43181.5 720.217   8
   1  -2  -3 43027.5 639.321   6
   1  -2  -2 11791.1 319.761   4
   1  -2  -2 12083.1 387.636   6
   1  -2  -1 154363. 3518.50   4
   1  -2  -1 159626. 3664.18   8
   1  -2   0 1380.53 125.869   8
   1  -2   0 1396.57 95.8115   6
   1  -2   1 79332.4 1886.93   4
   1  -2   2 56096.1 1424.08   4
   1  -2   3 75860.5 1883.77   4
   1  -2   4 116386. 2781.02   4
   1  -2   5 31525.3 1001.27   4
   1  -2   6 203625. 4723.26   4
   1  -2   7 24858.0 919.756   4
   1  -2   8 57824.5 1666.66   1
   1  -2   8 54551.6 1541.91   5
   1  -2   9 32296.8 1131.50   1
   1  -2  10 71247.9 2062.60   1
   1  -2  11 14210.4 730.959   1
   1  -1 -12 2228.76 315.762   6
   1  -1 -11 8515.01 571.680   6
   1  -1 -10 29308.9 1141.42   6
   1  -1  -9 18396.8 702.022   8
   1  -1  -9 18453.2 810.461   6
   1  -1  -9 17759.2 721.909   2
   1  -1  -8 167.073 78.1560   8
   1  -1  -8 396.951 130.144   6
   1  -1  -8 318.982 100.125   2
   1  -1  -7 23032.7 763.619   8
   1  -1  -7 21464.5 807.375   6
   1  -1  -7 20992.4 748.155   2
   1  -1  -6 6735.09 344.613   8
   1  -1  -6 6443.48 358.633   6
   1  -1  -6 6587.79 338.093   2
   1  -1  -5 28915.0 856.440   6
   1  -1  -5 26817.8 819.233   2
   1  -1  -4 118991. 2500.18   6
   1  -1  -4 119242. 2478.61   2
   1  -1  -2 472639. 9896.57   8
   1  -1  -2 456720. 9855.39   6
   1  -1   0 113721. 2587.00   8
   1  -1   0 114879. 2514.10   6
   1  -1   1 459047. 9323.86   8
   1  -1   1 417050. 9338.29   4
   1  -1   2 190608. 4179.69   4
   1  -1   3 199095. 4415.27   4
   1  -1   4 9236.12 396.382   4
   1  -1   5 50670.5 1358.56   4
   1  -1   6 2818.92 242.133   4
   1  -1   7 97016.4 2455.45   4
   1  -1   8 23223.3 869.418   1
   1  -1   8 24920.1 897.825   4
   1  -1   9 97540.6 2462.82   4
   1  -1   9 80587.0 2315.13   1
   1  -1  10 44179.7 1430.31   1
   1  -1  11 1216.15 216.524   1
   1   0 -12 21430.7 1040.05   6
   1   0 -11 25068.8 995.611   2
   1   0 -11 26542.4 1127.96   6
   1   0 -10 25771.7 968.748   2
   1   0 -10 27072.9 1081.75   6
   1   0  -9 35757.6 1181.47   2
   1   0  -9 38970.2 1159.52   8
   1   0  -9 37647.5 1283.60   6
   1   0  -8 14130.1 606.202   2
   1   0  -8 15723.8 682.740   6
   1   0  -7 94004.4 2329.24   2
   1   0  -6 33024.8 974.577   2
   1   0  -5 249791. 5513.16   2
   1   0  -4 214782. 4731.03   2
   1   0  -3 514914. 10973.1   2
   1   0  -2 86167.2 1949.22   2
   1   0  -1 232652. 5089.75   2
   1   0  -1 234018. 5084.12   1
   1   0  -1 243891. 5047.29   3
   1   0   0 323433. 6989.81   2
   1   0   0 343509. 6977.85   9
   1   0   0 337577. 7007.52   4
   1   0   0 315939. 6982.79   3
   1   0   0 332865. 7003.88   1
   1   0   1 417253. 8193.59   4
   1   0   1 361647. 8169.10   3
   1   0   2 5966.00 228.893   4
   1   0   3 280875. 6057.75   4
   1   0   4 64418.4 1550.19   4
   1   0   5 50248.3 1303.95   4
   1   0   6 6587.68 333.585   4
   1   0   7 53216.0 1496.94   1
   1   0   7 55229.9 1471.78   4
   1   0   8 58236.7 1576.79   4
   1   0   8 54939.0 1597.47   1
   1   0   9 114970. 2985.54   1
   1   0   9 123713. 2976.69   4
   1   0  10 11203.3 596.736   1
   1   0  10 11182.8 600.105   4
   1   0  11 39612.6 1393.43   1
   1   0  12 46858.6 1604.50   1
   1   1 -11 20171.3 888.993   2
   1   1 -11 22235.0 1019.22   6
   1   1 -10 38241.8 1294.59   2
   1   1 -10 39702.3 1404.43   6
   1   1  -9 10035.7 539.978   2
   1   1  -8 63315.4 1754.74   2
   1   1  -7 15052.7 615.257   2
   1   1  -6 3216.90 242.337   2
   1   1  -5 3814.41 250.228   2
   1   1  -4 45219.6 1212.66   2
   1   1  -4 47563.4 1101.92  10
   1   1  -3 25064.4 668.655   2
   1   1  -3 25497.3 580.396  10
   1   1  -2 138682. 2872.66   2
   1   1  -2 143194. 2809.82  10
   1   1  -1 11060.7 286.942   1
   1   1  -1 10710.3 325.564   2
   1   1  -1 10772.9 314.514  10
   1   1   0 491311. 9019.12   2
   1   1   0 499970. 9042.56  10
   1   1   1 180182. 790.539   7
   1   1   1 37376.4 516.641   6
   1   1   1 188659. 716.258   2
   1   1   1 202856. 985.238  10
   1   1   2 121392. 2163.54   4
   1   1   2 119667. 2159.70  10
   1   1   3 7457.36 283.400   5
   1   1   3 676568. 1713.74  10
   1   1   4 408195. 8089.81   4
   1   1   4 383864. 7997.57   2
   1   1   4 400222. 8011.89  10
   1   1   5 198539. 4191.29   4
   1   1   5 198768. 4268.24   1
   1   1   5 192230. 4066.43  10
   1   1   6 8264.82 400.928   1
   1   1   6 9315.97 372.267   4
   1   1   7 101299. 2548.64   1
   1   1   7 106505. 2474.74   4
   1   1   8 130889. 3230.51   1
   1   1   8 136382. 3152.64   4
   1   1   9 14677.3 657.010   1
   1   1   9 13159.6 568.293   4
   1   1  10 19661.9 837.851   1
   1   1  10 17529.6 725.974   4
   1   1  11 21735.6 932.493   1
   1   1  12 241.368 115.182   1
   1   2 -11 7058.38 504.617   2
   1   2 -11 7231.85 565.502   6
   1   2 -10 5934.14 438.701   2
   1   2  -9 11795.0 616.457   2
   1   2  -8 30713.3 1058.91   2
   1   2  -7 94452.9 2235.60   7
   1   2  -7 84186.4 2290.01   2
   1   2  -6 21192.9 672.703   7
   1   2  -6 20186.5 743.261   2
   1   2  -5 86806.2 2008.10   7
   1   2  -5 83245.5 2126.43   2
   1   2  -4 248503. 5260.50   7
   1   2  -4 233448. 5396.28   2
   1   2  -3 171685. 3589.88   7
   1   2  -3 165166. 3743.19   2
   1   2  -2 81283.9 1749.51   7
   1   2  -2 80069.1 1899.15   2
   1   2  -1 692014. 14680.3   2
   1   2   0 280668. 5970.20   3
   1   2   1 317584. 7435.00   7
   1   2   1 393478. 7466.21   3
   1   2   2 9898.08 283.433   1
   1   2   3 606617. 12964.3   1
   1   2   3 616650. 12935.9   4
   1   2   4 104493. 2318.81   4
   1   2   4 104798. 2395.45   1
   1   2   5 47439.6 1142.23   4
   1   2   5 48005.9 1244.53   1
   1   2   6 25641.2 706.023   4
   1   2   6 26253.5 819.473   1
   1   2   7 92710.0 2239.89   1
   1   2   7 85650.0 2068.21   4
   1   2   8 19210.3 714.987   1
   1   2   8 15618.3 555.650   4
   1   2   9 10674.5 506.192   1
   1   2   9 2632.85 259.278   4
   1   2  10 7913.86 488.161   1
   1   2  11 7523.08 501.701   1
   1   2  12 11063.7 641.263   1
   1   3 -10 11705.7 671.408   2
   1   3  -9 2495.14 289.854   2
   1   3  -8 57410.4 1722.97   2
   1   3  -7 9011.30 498.759   2
   1   3  -6 150366. 3436.99   7
   1   3  -6 153152. 3657.64   2
   1   3  -5 77759.6 1814.41   7
   1   3  -5 74020.1 1985.62   2
   1   3  -4 34486.4 879.318   7
   1   3  -4 33047.2 1024.33   2
   1   3  -3 3572.89 162.556   7
   1   3  -3 2731.23 222.124   2
   1   3  -2 227891. 4843.88   7
   1   3  -2 227509. 4897.85   3
   1   3  -2 218491. 5020.32   2
   1   3  -1 91973.9 2076.25   3
   1   3   0 74523.6 1719.46   3
   1   3   1 83955.8 1940.48   3
   1   3   2 10041.9 282.986   1
   1   3   2 9638.60 361.152   3
   1   3   3 64104.3 1464.43   1
   1   3   3 62965.1 1560.71   3
   1   3   4 38382.0 979.808   1
   1   3   4 37728.6 913.281   4
   1   3   4 36989.8 1040.24   3
   1   3   5 229504. 4895.93   4
   1   3   5 224727. 5018.67   1
   1   3   6 123263. 3372.87   4
   1   3   6 162463. 3576.26   1
   1   3   7 127819. 1653.48   1
   1   3   7 29210.3 943.340   4
   1   3   8 94594.6 2388.35   1
   1   3   9 104707. 2672.73   1
   1   3  10 26173.4 994.259   1
   1   3  11 23790.1 986.529   1
   1   3  12 5010.48 443.950   1
   1   4 -10 14945.5 808.079   2
   1   4  -9 17732.1 866.243   2
   1   4  -8 2804.97 310.524   2
   1   4  -7 9729.50 567.021   2
   1   4  -6 59617.2 1750.22   2
   1   4  -5 10553.8 539.976   2
   1   4  -4 88199.5 2041.02   7
   1   4  -4 86239.1 2266.21   2
   1   4  -3 78599.8 1807.93   7
   1   4  -3 78423.8 1881.75   3
   1   4  -3 75366.1 2013.10   2
   1   4  -2 96367.4 2169.22   7
   1   4  -2 97529.6 2248.33   3
   1   4  -2 91611.8 2355.22   2
   1   4  -1 77306.8 1847.80   3
   1   4   0 33725.8 924.914   3
   1   4   1 91625.9 2171.27   3
   1   4   2 104902. 2476.13   3
   1   4   3 49967.1 1192.62   1
   1   4   3 50651.9 1343.95   3
   1   4   4 164588. 3462.43   1
   1   4   4 153940. 3582.58   3
   1   4   5 162479. 3571.31   1
   1   4   5 157622. 3694.09   3
   1   4   6 59467.2 913.824   1
   1   4   6 59338.3 1069.27   3
   1   4   7 95193.5 2460.32   3
   1   4   7 96976.3 2378.01   1
   1   4   8 2431.12 260.551   3
   1   4   8 2539.98 240.994   1
   1   4   9 32085.1 1145.15   3
   1   4   9 32112.8 1101.37   1
   1   4  10 17823.2 828.155   3
   1   4  10 19222.4 817.192   1
   1   4  11 3245.44 344.219   3
   1   4  11 3383.95 340.750   1
   1   4  12 474.590 145.266   1
   1   4  12 494.578 176.429   3
   1   5  -8 21965.3 1007.78   2
   1   5  -7 41720.0 1463.22   2
   1   5  -6 14922.1 739.523   2
   1   5  -5 34649.8 1215.06   2
   1   5  -4 28169.7 1026.36   2
   1   5  -3 24348.7 785.918   3
   1   5  -3 23254.6 889.285   2
   1   5  -2 39576.4 1052.66   7
   1   5  -2 41920.5 1150.96   3
   1   5  -2 39871.6 1253.31   2
   1   5  -1 7594.27 372.918   3
   1   5   0 109014. 2604.48   3
   1   5   1 32882.5 984.629   3
   1   5   2 15928.1 607.008   3
   1   5   3 13765.7 575.832   3
   1   5   4 24259.8 706.595   1
   1   5   4 25364.9 868.312   3
   1   5   5 108842. 2542.16   1
   1   5   5 107871. 2730.04   3
   1   5   6 4820.64 298.635   1
   1   5   6 5167.07 367.132   3
   1   5   7 11302.6 507.604   1
   1   5   7 10670.5 569.532   3
   1   5   8 64.4233 65.0205   1
   1   5   8 35.9410 100.054   3
   1   5   9 14964.7 669.515   1
   1   5   9 14194.4 722.014   3
   1   5  10 14692.2 704.659   1
   1   5  10 14546.3 756.494   3
   1   5  11 31381.2 1185.56   1
   1   5  11 31129.5 1256.93   3
   1   5  12 33977.5 1299.91   1
   1   6  -6 5862.18 484.873   2
   1   6  -5 11349.6 663.448   2
   1   6  -4 57943.6 1805.05   2
   1   6  -3 4631.64 325.999   3
   1   6  -3 4734.18 388.343   2
   1   6  -2 41376.6 1230.07   3
   1   6  -2 40536.2 1346.66   2
   1   6  -1 6241.03 379.299   3
   1   6   0 93820.9 2368.84   3
   1   6   1 59966.6 1659.71   3
   1   6   2 74425.4 1988.66   3
   1   6   3 50220.1 1487.82   3
   1   6   4 132710. 3284.45   3
   1   6   5 36149.8 1225.36   3
   1   6   6 47389.6 1511.11   3
   1   6   7 35223.0 1269.21   3
   1   6   8 37335.4 1360.22   3
   1   6   9 20486.8 959.289   3
   1   6  10 12018.4 733.792   3
   1   7  -4 42203.7 1527.51   2
   1   7  -3 20004.7 946.865   2
   1   7  -2 22503.3 972.628   2
   1   7  -1 15364.4 689.692   3
   1   7   0 20292.8 819.173   3
   1   7   1 20122.6 817.105   3
   1   7   2 2883.85 278.153   3
   1   7   3 21350.7 879.440   3
   1   7   4 15062.2 733.494   3
   1   7   5 4290.86 379.719   3
   1   7   6 20275.6 918.565   3
   1   7   7 16870.2 849.874   3
   1   7   8 976.284 204.935   3
   1   7   9 818.309 191.862   3
   1   8   0 2422.40 295.971   3
   1   8   1 211.598 126.321   3
   1   8   2 31429.6 1186.24   3
   1   8   3 18216.8 860.986   3
   1   8   4 31128.8 1228.27   3
   1   8   5 18504.4 908.095   3
   1   8   6 47662.6 1680.81   3
   2  -7  -4 7936.10 573.876   5
   2  -7  -3 4972.94 447.116   5
   2  -7  -2 707.633 166.043   5
   2  -6  -8 19469.1 896.877   6
   2  -6  -7 7905.49 522.136   6
   2  -6  -5 33733.8 1232.61   5
   2  -6  -4 20102.0 890.689   5
   2  -6  -3 22217.2 962.063   5
   2  -6  -2 22769.4 992.843   5
   2  -6  -1 30815.4 1228.28   5
   2  -6   0 4837.66 445.914   5
   2  -6   1 19898.9 961.708   5
   2  -6   2 9640.08 650.799   5
   2  -6   3 8593.87 613.349   5
   2  -6   4 4006.85 412.873   5
   2  -5  -9 35270.7 1366.66   8
   2  -5  -9 35667.8 1334.94   6
   2  -5  -8 21131.5 969.685   8
   2  -5  -8 21736.3 942.706   6
   2  -5  -7 71720.5 2202.90   8
   2  -5  -7 79228.5 2204.93   6
   2  -5  -6 10694.7 628.191   8
   2  -5  -6 11719.9 590.985   6
   2  -5  -5 6471.51 462.887   8
   2  -5  -5 6318.44 399.972   6
   2  -5  -5 7328.07 446.997   5
   2  -5  -4 2414.55 259.934   8
   2  -5  -4 2254.42 217.348   6
   2  -5  -4 2696.38 273.253   5
   2  -5  -3 6736.53 442.893   8
   2  -5  -3 6240.39 351.495   6
   2  -5  -2 18028.1 797.096   5
   2  -5  -1 41300.0 1310.40   5
   2  -5  -1 34731.8 1123.70   4
   2  -5   0 2277.75 269.748   5
   2  -5   0 2684.43 251.228   4
   2  -5   1 47926.5 1480.68   4
   2  -5   2 15204.1 738.888   5
   2  -5   2 15260.3 714.056   4
   2  -5   3 41918.8 1450.15   5
   2  -5   3 45558.8 1499.79   4
   2  -5   4 8085.20 543.300   5
   2  -5   4 8052.01 562.077   4
   2  -5   5 41991.7 1483.48   5
   2  -5   5 43919.8 1546.28   4
   2  -5   6 31256.7 1242.50   5
   2  -5   7 22481.2 1012.88   5
   2  -4 -10 19284.5 918.486   8
   2  -4 -10 19700.3 950.957   6
   2  -4  -9 11020.3 654.303   8
   2  -4  -9 11697.4 669.113   6
   2  -4  -8 39062.4 1374.93   8
   2  -4  -8 39276.3 1341.43   6
   2  -4  -7 8246.88 529.532   8
   2  -4  -7 8547.24 502.062   6
   2  -4  -6 15839.7 738.849   8
   2  -4  -6 15973.6 670.861   6
   2  -4  -5 35453.3 1218.62   8
   2  -4  -5 33721.4 1104.37   6
   2  -4  -4 9286.80 513.134   8
   2  -4  -4 10279.3 469.771   6
   2  -4  -4 10044.5 505.010   5
   2  -4  -3 29135.1 1006.43   8
   2  -4  -3 30532.3 910.743   6
   2  -4  -2 68769.5 1738.36   8
   2  -4  -2 70237.8 1602.90   6
   2  -4  -1 64550.3 1709.10   8
   2  -4  -1 59364.3 1509.21   6
   2  -4  -1 63464.6 1596.99   4
   2  -4   0 172421. 3988.57   4
   2  -4   1 87335.8 2215.18   4
   2  -4   2 45733.4 1356.84   4
   2  -4   3 21141.2 839.202   4
   2  -4   4 17767.1 769.890   4
   2  -4   5 58816.6 1775.73   4
   2  -4   6 4264.35 385.469   4
   2  -4   7 913.089 203.527   4
   2  -4   7 758.114 173.357   5
   2  -4   8 1755.03 256.056   5
   2  -3 -11 7981.44 569.242   8
   2  -3 -10 44678.2 1550.56   8
   2  -3 -10 38747.0 1448.62   6
   2  -3  -9 47311.0 1553.34   8
   2  -3  -9 44318.5 1505.52   6
   2  -3  -8 48088.4 1526.21   8
   2  -3  -8 45172.1 1473.18   6
   2  -3  -7 32047.7 1123.07   8
   2  -3  -7 30926.7 1070.54   6
   2  -3  -6 47109.6 1441.16   8
   2  -3  -6 46441.1 1373.87   6
   2  -3  -5 22697.0 861.849   8
   2  -3  -5 23914.4 817.113   6
   2  -3  -5 24104.0 774.142   5
   2  -3  -4 152116. 3690.78   8
   2  -3  -4 156373. 3575.98   6
   2  -3  -3 61884.3 1501.38   8
   2  -3  -3 57654.8 1318.19   6
   2  -3  -2 133347. 2990.22   8
   2  -3  -2 124087. 2765.21   6
   2  -3  -1 38603.1 972.481   6
   2  -3  -1 38825.4 1038.17   4
   2  -3   0 52657.3 1388.72   8
   2  -3   0 49233.6 1225.68   6
   2  -3   1 16675.2 610.415   8
   2  -3   1 17767.0 456.599   9
   2  -3   2 19369.2 700.669   4
   2  -3   3 40352.1 1221.83   4
   2  -3   4 19844.1 767.185   4
   2  -3   5 29969.5 1045.46   4
   2  -3   6 1500.65 225.198   4
   2  -3   7 61165.8 1859.40   4
   2  -3   8 23162.7 1001.11   4
   2  -3   9 29820.2 1263.34   4
   2  -2 -11 24844.8 1112.43   6
   2  -2 -10 44001.9 1463.72   8
   2  -2 -10 43776.4 1540.01   6
   2  -2  -9 11106.7 586.611   8
   2  -2  -9 11594.2 634.187   6
   2  -2  -8 7624.01 463.458   8
   2  -2  -8 7811.84 475.101   6
   2  -2  -7 1793.69 218.503   8
   2  -2  -7 1995.03 219.689   6
   2  -2  -6 8567.77 439.848   6
   2  -2  -6 9040.53 470.154   8
   2  -2  -5 24273.2 790.178   8
   2  -2  -5 23768.7 746.462   6
   2  -2  -4 157354. 3636.04   8
   2  -2  -4 157828. 3567.53   6
   2  -2  -3 39458.9 1118.36   8
   2  -2  -3 37682.9 942.020   4
   2  -2  -3 39588.9 1039.16   6
   2  -2  -2 27980.9 748.945   4
   2  -2  -2 28652.1 862.640   8
   2  -2  -2 28801.9 772.614   6
   2  -2  -1 245520. 5220.60   4
   2  -2  -1 230342. 5290.73   8
   2  -2  -1 239460. 5151.92   6
   2  -2   0 122751. 2850.08   4
   2  -2   0 126170. 2878.99   8
   2  -2   0 130762. 2723.44   6
   2  -2   1 75107.0 1813.07   4
   2  -2   1 73033.1 1788.09   8
   2  -2   2 21255.0 689.643   4
   2  -2   2 20568.3 614.904   8
   2  -2   3 99786.8 2445.15   4
   2  -2   4 36547.6 1121.50   4
   2  -2   5 54488.8 1553.00   4
   2  -2   6 92985.4 2418.15   4
   2  -2   7 46620.3 1451.96   4
   2  -2   8 3271.25 320.302   4
   2  -2   9 11764.7 657.951   4
   2  -2  10 18768.0 873.608   1
   2  -2  10 21524.5 987.614   4
   2  -1 -11 5965.14 502.473   6
   2  -1 -10 47737.1 1526.43   8
   2  -1 -10 50578.8 1675.95   6
   2  -1  -9 22252.4 884.834   8
   2  -1  -9 22006.5 941.533   6
   2  -1  -8 91698.4 2392.74   8
   2  -1  -8 87458.5 2410.92   6
   2  -1  -7 24980.2 887.575   8
   2  -1  -7 23446.9 885.171   6
   2  -1  -6 148298. 3467.71   6
   2  -1  -6 142434. 3437.66   2
   2  -1  -5 58622.8 1561.09   6
   2  -1  -4 71091.7 1769.49   6
   2  -1  -3 13554.3 429.822   4
   2  -1  -3 15213.8 495.872   6
   2  -1  -2 446412. 9210.45   4
   2  -1  -2 416267. 9218.29   6
   2  -1  -1 87614.9 2024.56   4
   2  -1  -1 92273.7 1976.81   6
   2  -1   0 202763. 4254.03   9
   2  -1   0 209612. 4412.22   8
   2  -1   0 203856. 4387.20   4
   2  -1   0 192932. 4262.96   6
   2  -1   1 72845.0 1739.39   4
   2  -1   1 72910.3 1696.74   8
   2  -1   2 830658. 17651.0   4
   2  -1   3 11177.5 448.066   4
   2  -1   3 10858.8 330.182   8
   2  -1   4 80718.5 2007.57   4
   2  -1   5 23295.8 795.179   4
   2  -1   6 81880.3 2130.78   4
   2  -1   7 31968.6 1071.44   4
   2  -1   8 42435.1 1342.81   4
   2  -1   9 24607.1 964.194   1
   2  -1   9 26011.1 998.529   4
   2  -1  10 7805.54 513.040   1
   2  -1  10 7390.61 504.163   4
   2  -1  11 31146.5 1276.04   4
   2  -1  11 29806.1 1173.59   1
   2   0 -11 52160.3 1784.11   6
   2   0 -11 48016.5 1632.03   2
   2   0 -10 79076.0 2268.93   2
   2   0 -10 80707.2 2364.58   6
   2   0  -9 51506.0 1604.51   2
   2   0  -9 54994.3 1705.40   6
   2   0  -8 15994.1 699.377   2
   2   0  -8 17074.3 767.413   6
   2   0  -7 29782.6 994.255   2
   2   0  -6 4051.42 295.938   2
   2   0  -5 46109.5 1054.27   2
   2   0  -5 27128.4 734.714   5
   2   0  -4 9560.39 411.740   2
   2   0  -3 159800. 3604.32   2
   2   0  -2 11816.5 418.964   2
   2   0  -1 116081. 2635.34   2
   2   0  -1 118786. 2639.84   4
   2   0   0 169011. 3515.82   9
   2   0   0 164862. 3581.86   4
   2   0   1 7803.68 258.352   4
   2   0   1 154.100 38.1137   6
   2   0   2 293670. 1766.58   4
   2   0   2 25209.7 695.999   6
   2   0   3 92849.3 2178.33   4
   2   0   4 109362. 2561.69   4
   2   0   5 151859. 3496.67   4
   2   0   6 42710.2 1217.08   4
   2   0   7 141776. 3396.14   4
   2   0   8 32441.2 1066.65   4
   2   0   9 25590.4 978.313   1
   2   0   9 27231.9 963.283   4
   2   0  10 16122.2 762.786   1
   2   0  10 17732.3 778.798   4
   2   0  11 12003.5 664.206   1
   2   0  11 12379.2 661.201   4
   2   0  12 3248.93 375.213   4
   2   1 -11 9609.79 616.229   2
   2   1 -11 10262.5 690.824   6
   2   1 -10 9984.43 595.496   2
   2   1 -10 10656.5 666.378   6
   2   1  -9-60.3123 103.400   2
   2   1  -8 8450.51 490.772   2
   2   1  -7 57091.2 1630.93   2
   2   1  -6 28098.6 946.255   2
   2   1  -5 69262.5 1807.65   2
   2   1  -4 368781. 8057.65   2
   2   1  -3 129525. 2987.70   2
   2   1  -2 343117. 7422.80   2
   2   1  -1 129298. 2952.37   2
   2   1  -1 132981. 2814.48   3
   2   1   0 166967. 3696.37   2
   2   1   0 170824. 3628.32   3
   2   1   1 78584.2 1808.61   2
   2   1   1 81911.7 1901.97   4
   2   1   2 48445.9 1102.35   2
   2   1   2 50364.0 1239.74   4
   2   1   3 40017.3 1042.40   4
   2   1   4 134200. 3047.60   4
   2   1   5 41139.8 1105.55   4
   2   1   6 106671. 2535.59   4
   2   1   7 38176.1 1109.15   4
   2   1   8 102969. 2684.03   1
   2   1   8 110525. 2657.71   4
   2   1   9 55297.7 1663.52   1
   2   1   9 58790.9 1616.82   4
   2   1  10 14789.4 706.031   1
   2   1  10 14653.3 658.014   4
   2   1  11 32092.6 1160.42   1
   2   1  11 27538.6 1076.87   4
   2   1  12 35448.5 1344.54   1
   2   2 -11 8454.67 583.339   2
   2   2 -10 1539.02 245.450   2
   2   2  -9 33610.9 1228.85   2
   2   2  -8 30939.7 1120.53   2
   2   2  -7 26194.0 960.691   2
   2   2  -6 47201.1 1405.79   2
   2   2  -5 220031. 5021.61   2
   2   2  -4 247673. 5554.21   2
   2   2  -3 66369.7 1692.44   2
   2   2  -2 101449. 2399.43   2
   2   2  -1 278487. 5966.88   1
   2   2  -1 282707. 6096.13   2
   2   2   0 25370.7 678.877   2
   2   2   0 23724.0 577.154   1
   2   2   1 11038.9 523.682   7
   2   2   1 42800.4 674.433   2
   2   2   2 61074.9 1392.72   2
   2   2   3 38691.8 1007.17   4
   2   2   3 38666.9 894.590   2
   2   2   4 398894. 8582.77   4
   2   2   5 53905.4 1300.50   4
   2   2   5 49834.8 1117.42   2
   2   2   6 99309.0 2219.18   4
   2   2   6 99318.6 2293.47   1
   2   2   7 75114.6 1842.81   4
   2   2   7 72823.4 1916.82   1
   2   2   8 275961. 6121.62   4
   2   2   8 275157. 6236.54   1
   2   2   9 8105.75 468.028   1
   2   2   9 8240.06 421.148   4
   2   2  10 30561.4 1063.56   1
   2   2  10 23835.6 896.187   4
   2   2  11 28659.4 1125.70   1
   2   2  12 6057.13 484.746   1
   2   3 -10 3390.41 373.081   2
   2   3  -9 6128.11 482.020   2
   2   3  -8 7844.42 517.911   2
   2   3  -7 20213.7 845.039   2
   2   3  -6 2140.57 241.839   2
   2   3  -5 29039.4 998.245   2
   2   3  -4 120963. 2952.36   2
   2   3  -3 25487.1 841.556   2
   2   3  -2 606.872 126.468   2
   2   3  -1 223932. 4779.82   3
   2   3  -1 225751. 4992.00   2
   2   3   0 169109. 920.106   3
   2   3   0 163198. 1334.49   2
   2   3   1 191377. 2734.36   2
   2   3   1 188505. 2619.84   3
   2   3   2 88856.2 1928.08   1
   2   3   3 368241. 7843.00   1
   2   3   4 222027. 4906.22   4
   2   3   4 225007. 4877.04   1
   2   3   5 18513.1 590.840   4
   2   3   5 19030.1 602.595   1
   2   3   6 102610. 2387.69   4
   2   3   6 102710. 2452.13   1
   2   3   7 13888.7 509.663   4
   2   3   7 16707.3 615.754   1
   2   3   8 2493.55 217.567   4
   2   3   8 3711.09 288.622   1
   2   3   9 8221.83 473.501   1
   2   3  10 21600.7 883.822   1
   2   3  11 7055.36 487.627   1
   2   3  12 3833.52 378.001   1
   2   4  -9 8883.63 607.087   2
   2   4  -8 37616.4 1368.17   2
   2   4  -7 7600.85 510.254   2
   2   4  -6 30198.0 1110.24   2
   2   4  -5 41924.9 1344.66   2
   2   4  -4 14648.3 645.841   2
   2   4  -3 67601.9 1829.57   2
   2   4  -2 23264.6 623.512   3
   2   4  -2 23952.1 821.590   2
   2   4  -1 85350.1 1927.29   3
   2   4  -1 82247.2 2104.26   2
   2   4   0 42343.0 577.025   3
   2   4   0 40958.1 771.797   2
   2   4   1 58662.9 1434.53   3
   2   4   2 296807. 6463.70   3
   2   4   3 13616.0 363.683   1
   2   4   3 14096.4 506.725   3
   2   4   4 22430.3 618.256   1
   2   4   4 21857.9 724.945   3
   2   4   5 5834.42 274.490   1
   2   4   5 5648.90 283.543   4
   2   4   5 5766.58 335.720   3
   2   4   6 6482.12 293.328   4
   2   4   6 6119.15 308.949   1
   2   4   7 6493.50 295.216   4
   2   4   7 7146.37 360.962   1
   2   4   8 24736.0 847.526   1
   2   4   9 15590.3 664.158   1
   2   4  10 47832.5 1486.06   1
   2   4  11 7374.95 492.250   1
   2   4  12 50776.2 1691.53   1
   2   5  -8 5795.46 494.429   2
   2   5  -7 71840.2 2188.85   2
   2   5  -6 29252.0 1147.72   2
   2   5  -5 51407.7 1621.13   2
   2   5  -4 97.8191 119.925   2
   2   5  -3 3683.41 315.627   2
   2   5  -2 14853.7 498.379   3
   2   5  -2 15210.1 655.112   2
   2   5  -1 3380.11 205.457   3
   2   5  -1 3362.93 274.953   2
   2   5   0 53290.5 1360.11   3
   2   5   0 53407.1 1496.36   2
   2   5   1 138153. 3172.50   3
   2   5   2 118610. 2796.93   3
   2   5   3 8497.31 409.644   3
   2   5   4 92096.3 2047.38   1
   2   5   4 89855.0 2292.26   3
   2   5   5 223186. 4817.97   4
   2   5   5 222084. 4747.78   1
   2   5   5 214973. 4957.24   3
   2   5   6 82004.0 2027.80   4
   2   5   6 88045.3 2051.27   1
   2   5   6 86424.9 2244.95   3
   2   5   7 67691.4 1741.75   1
   2   5   7 68076.9 1904.83   3
   2   5   8 24824.2 842.842   1
   2   5   8 23625.0 935.429   3
   2   5   9 26351.0 1043.15   3
   2   5   9 27127.9 951.837   1
   2   5  10 3489.50 352.677   3
   2   5  10 3485.08 314.099   1
   2   5  11 13736.1 760.743   3
   2   5  11 13766.4 697.421   1
   2   5  12 13875.7 735.024   1
   2   6  -6 15389.2 824.380   2
   2   6  -5 31206.8 1227.29   2
   2   6  -4 4940.28 417.816   2
   2   6  -3 40116.1 1372.70   2
   2   6  -2 10988.2 588.938   2
   2   6  -1 22258.6 724.834   3
   2   6  -1 20848.9 858.903   2
   2   6   0 42524.5 1197.20   3
   2   6   0 43076.2 1352.00   2
   2   6   1 15579.3 597.135   3
   2   6   2 1921.55 194.475   3
   2   6   3 111677. 2756.50   3
   2   6   4 35449.6 1141.85   3
   2   6   5 53172.7 1572.79   3
   2   6   6 7310.01 460.796   3
   2   6   7 16050.0 746.900   3
   2   6   8 24500.0 996.715   3
   2   6   9 29777.9 1169.52   3
   2   6  10 14676.4 789.896   3
   2   7  -4 28091.1 1184.92   2
   2   7  -3 9292.05 612.566   2
   2   7  -2 1627.57 248.781   2
   2   7  -1 53649.4 1715.06   2
   2   7   0 9492.51 570.232   2
   2   7   1 16798.9 679.213   3
   2   7   2 10771.9 535.062   3
   2   7   3 7063.90 438.043   3
   2   7   4 6873.99 443.213   3
   2   7   5 10286.6 578.183   3
   2   7   6 20446.3 897.513   3
   2   7   7 21391.9 953.259   3
   2   7   8 71294.2 2180.17   3
   2   7   9 10522.0 682.878   3
   2   8  -1 92547.3 2711.54   2
   2   8   0 38902.9 1443.35   2
   2   8   1 52144.8 1744.59   2
   2   8   2 7388.99 470.606   3
   2   8   3 24602.0 981.218   3
   2   8   4 9229.36 565.383   3
   2   8   5 13057.6 705.710   3
   2   8   6 703.827 180.084   3
   2   8   7 7929.51 572.030   3
   3  -6  -4 2138.00 286.817   5
   3  -6  -3 2617.13 336.363   5
   3  -6  -2 1379.33 252.110   5
   3  -6  -1 14721.9 825.773   5
   3  -6   0 23264.9 1076.78   5
   3  -5  -6 13273.6 745.132   8
   3  -5  -5 5265.27 443.751   8
   3  -5  -4 11249.6 651.342   8
   3  -5  -4 11898.8 650.166   5
   3  -5  -3 23284.2 974.567   8
   3  -5  -3 23181.4 963.331   5
   3  -5  -2 33844.1 1215.32   8
   3  -5   1 29735.9 1075.55   4
   3  -5   2 120485. 3117.74   4
   3  -5   3 6767.56 477.755   4
   3  -5   4 17626.2 856.225   4
   3  -5   5 5563.92 478.959   4
   3  -4  -9 30565.2 1216.09   6
   3  -4  -8 158.083 125.628   8
   3  -4  -8 320.386 127.429   6
   3  -4  -7 119886. 3157.87   8
   3  -4  -7 109675. 2937.27   6
   3  -4  -6 52232.3 1665.00   8
   3  -4  -6 45820.9 1431.53   6
   3  -4  -5 86133.0 2373.52   8
   3  -4  -5 86168.3 2215.17   5
   3  -4  -4 35091.9 1250.70   8
   3  -4  -3 19689.9 836.258   8
   3  -4  -2 6339.45 420.640   8
   3  -4  -1 250.327 113.903   8
   3  -4  -1 212.947 78.4869   4
   3  -4   0 2458.20 243.105   8
   3  -4   0 2746.08 248.002   4
   3  -4   1 12949.5 595.711   4
   3  -4   2 8662.64 494.476   4
   3  -4   3 564.405 150.469   4
   3  -4   4 4166.08 365.804   4
   3  -4   5 10475.5 624.401   4
   3  -4   6 35802.7 1332.41   4
   3  -3  -9 1190.64 213.229   8
   3  -3  -9 1354.36 233.522   6
   3  -3  -8 30780.3 1203.48   8
   3  -3  -8 30024.9 1134.81   6
   3  -3  -7 36475.5 1300.05   8
   3  -3  -7 34961.8 1211.38   6
   3  -3  -6 7528.84 493.137   8
   3  -3  -6 7120.22 436.736   6
   3  -3  -5 22143.2 895.299   8
   3  -3  -5 22095.1 801.492   6
   3  -3  -4 21189.9 850.862   8
   3  -3  -4 21293.8 741.131   6
   3  -3  -3 15194.3 665.082   8
   3  -3  -3 14230.6 526.337   6
   3  -3  -2 50368.4 1386.20   4
   3  -3  -2 55340.0 1565.05   8
   3  -3  -2 54593.2 1362.17   6
   3  -3  -1 3577.31 241.896   4
   3  -3  -1 3675.75 308.369   8
   3  -3   0 47597.0 1327.82   4
   3  -3   0 47517.9 1366.34   8
   3  -3   1 300.951 89.5668   8
   3  -3   1 352.632 101.675   4
   3  -3   2 32037.5 1047.75   4
   3  -3   2 29250.1 928.398   8
   3  -3   3 30096.6 1040.78   4
   3  -3   4 18872.2 793.337   4
   3  -3   5 42806.3 1403.06   4
   3  -3   6 39116.8 1352.03   4
   3  -3   7 21422.5 949.227   4
   3  -3   8 87742.6 2551.86   4
   3  -2 -10 8762.34 587.960   8
   3  -2 -10 8793.66 599.332   6
   3  -2  -9 6387.68 481.001   8
   3  -2  -9 6619.44 484.263   6
   3  -2  -8 4751.78 398.999   8
   3  -2  -8 4586.23 375.575   6
   3  -2  -7 23314.7 960.182   8
   3  -2  -7 26229.8 957.262   6
   3  -2  -6 8476.21 496.501   8
   3  -2  -6 8065.08 455.670   6
   3  -2  -5 63975.4 1794.88   8
   3  -2  -5 62193.5 1688.86   6
   3  -2  -4 67667.3 1820.33   8
   3  -2  -4 63524.5 1576.80   4
   3  -2  -4 66678.2 1700.26   6
   3  -2  -3 97909.7 2464.93   8
   3  -2  -3 96728.5 2279.70   4
   3  -2  -3 97507.4 2318.53   6
   3  -2  -2 86475.9 2020.13   4
   3  -2  -2 83070.0 2139.25   8
   3  -2  -2 83008.0 1972.78   6
   3  -2  -1 461045. 9612.97   4
   3  -2  -1 445704. 9683.99   8
   3  -2  -1 435654. 9463.72   6
   3  -2   0 83422.3 1134.09   4
   3  -2   0 78078.7 1136.66   8
   3  -2   1 190236. 4338.05   4
   3  -2   1 188670. 4304.29   8
   3  -2   2 1406.97 142.629   8
   3  -2   2 1244.61 158.964   4
   3  -2   3 4701.14 314.550   4
   3  -2   3 4277.07 236.655   8
   3  -2   4 2133.04 224.204   4
   3  -2   5 2950.94 290.774   4
   3  -2   6 1794.71 230.588   4
   3  -2   7 6672.27 467.821   4
   3  -2   8 37852.8 1343.58   4
   3  -2   9 5571.81 463.507   4
   3  -1 -10 15375.2 792.213   8
   3  -1 -10 16463.6 866.112   6
   3  -1  -9 15897.1 796.434   8
   3  -1  -9 16801.5 833.270   6
   3  -1  -8 23829.6 986.070   8
   3  -1  -8 23954.0 977.950   6
   3  -1  -7 7520.28 486.491   8
   3  -1  -7 7030.87 458.265   6
   3  -1  -6 19626.6 769.355   6
   3  -1  -5 1642.36 154.361   4
   3  -1  -5 2315.08 225.457   6
   3  -1  -4 3401.57 217.442   4
   3  -1  -4 4140.08 269.787   6
   3  -1  -3 64250.0 1600.56   4
   3  -1  -3 64206.1 1614.41   6
   3  -1  -2 75894.5 1790.08   4
   3  -1  -2 71070.7 1747.99   6
   3  -1  -1 241193. 5201.32   4
   3  -1  -1 231484. 5090.14   6
   3  -1   0 41987.6 1134.98   4
   3  -1   0 40226.5 960.679   6
   3  -1   0 42413.3 974.277   9
   3  -1   1 49384.1 1289.84   8
   3  -1   1 49056.0 1319.07   4
   3  -1   2 24013.9 779.876   4
   3  -1   2 23762.7 699.973   8
   3  -1   3 47520.2 1312.84   4
   3  -1   3 46264.5 1175.05   8
   3  -1   4 67345.1 1736.81   4
   3  -1   4 63379.5 1499.20   8
   3  -1   5 12488.9 569.052   4
   3  -1   6 49255.8 1468.87   4
   3  -1   7 30994.3 1106.51   4
   3  -1   8 14287.8 711.791   4
   3  -1   9 20825.7 906.025   4
   3  -1  10 28547.9 1151.42   4
   3  -1  11 18167.9 901.094   4
   3   0 -10 46892.3 1592.88   8
   3   0 -10 47485.3 1666.62   6
   3   0 -10 46179.9 1593.17   2
   3   0  -9 10265.1 635.798   6
   3   0  -9 9969.49 602.325   2
   3   0  -8 27578.3 1070.79   2
   3   0  -8 29875.9 1115.02   6
   3   0  -7 31494.8 1107.10   2
   3   0  -6 18401.4 746.676   2
   3   0  -5 73914.3 1958.83   2
   3   0  -4 37656.4 1129.52   2
   3   0  -3 28275.4 886.878   2
   3   0  -2 47817.9 1299.94   2
   3   0  -2 49998.6 1286.65   4
   3   0  -1 66429.3 1610.03   4
   3   0  -1 62613.4 1589.96   2
   3   0   0 13785.4 509.250   4
   3   0   1 43990.9 750.449   4
   3   0   1 755.515 94.5779   6
   3   0   2 156049. 1453.98   4
   3   0   2 1004.68 76.0798   6
   3   0   3 115350. 2738.18   4
   3   0   4 69272.3 1814.16   4
   3   0   4 71109.5 1600.28   8
   3   0   5 181270. 4193.69   4
   3   0   6 140716. 3391.69   4
   3   0   7 32564.6 1077.33   4
   3   0   8 12649.6 632.450   4
   3   0   9 1054.99 195.823   4
   3   0  10 6635.65 484.554   1
   3   0  10 6876.46 479.917   4
   3   0  11 7485.09 526.468   1
   3   0  11 7551.54 533.206   4
   3   0  12 5416.78 477.587   4
   3   1 -10 21545.9 990.439   2
   3   1 -10 23696.7 1080.90   6
   3   1  -9 35349.9 1292.58   2
   3   1  -8 41436.5 1385.91   2
   3   1  -7 111367. 2872.33   2
   3   1  -6 104197. 2667.16   2
   3   1  -5 183171. 4297.09   2
   3   1  -4 27024.7 899.712   2
   3   1  -3 69245.5 1782.41   2
   3   1  -2 124851. 2880.72   2
   3   1  -2 116642. 2655.66   3
   3   1  -1 47465.2 1217.57   2
   3   1  -1 46115.4 1076.13   3
   3   1   0 24298.2 691.734   2
   3   1   0 23845.3 753.956   4
   3   1   1 7724.37 292.985   2
   3   1   1 7944.04 363.205   4
   3   1   2 24499.2 777.747   4
   3   1   3 24074.5 769.340   4
   3   1   4 53000.6 1416.20   4
   3   1   5 448938. 9764.49   4
   3   1   6 80041.8 2049.81   4
   3   1   7 101224. 2539.96   4
   3   1   8 11049.2 539.695   4
   3   1   9 8164.33 491.637   4
   3   1  10 19214.6 862.402   1
   3   1  10 19724.8 845.071   4
   3   1  11 7049.90 509.995   1
   3   1  11 6990.67 484.744   4
   3   2 -10 2931.41 351.649   2
   3   2  -9 4025.89 391.888   2
   3   2  -8 4606.55 395.221   2
   3   2  -7 44694.5 1452.28   2
   3   2  -6 18386.7 776.793   2
   3   2  -5 17387.9 720.811   2
   3   2  -4 170599. 4002.87   2
   3   2  -3 75322.6 1936.05   2
   3   2  -2 42558.3 1192.88   2
   3   2  -1 49359.1 1296.30   2
   3   2   0 59479.6 1471.66   2
   3   2   0 59287.3 1333.20   3
   3   2   1 37540.4 972.630   2
   3   2   2 50877.6 1214.78   2
   3   2   2 51518.8 1356.35   4
   3   2   3 227729. 4921.17   2
   3   2   3 238182. 5141.84   4
   3   2   4 89982.9 2203.80   4
   3   2   5 64521.7 1668.13   4
   3   2   6 42319.5 1211.64   4
   3   2   7 93681.3 2345.11   4
   3   2   8 40289.7 1220.01   4
   3   2   8 40206.7 1266.88   1
   3   2   9 21233.9 812.161   4
   3   2   9 20911.5 853.838   1
   3   2  10 20606.1 877.495   1
   3   2  10 20221.0 836.371   4
   3   2  11 13403.6 703.054   1
   3   2  11 11492.9 625.482   4
   3   2  12 29131.6 1182.30   1
   3   3  -9 13406.3 758.482   2
   3   3  -8 14568.8 765.923   2
   3   3  -7-15.5782 140.136   2
   3   3  -6 28808.2 1067.00   2
   3   3  -5 55372.0 1633.86   2
   3   3  -4 185996. 4371.59   2
   3   3  -3 60675.6 1662.06   2
   3   3  -2 87243.8 2192.09   2
   3   3  -1 186549. 4252.50   2
   3   3   0 52073.0 1306.06   2
   3   3   0 47836.2 1097.80   3
   3   3   1 92174.2 2049.58   1
   3   3   1 94606.2 2197.30   2
   3   3   2 564.440 63.5203   2
   3   3   3 71026.4 1776.28   4
   3   3   3 68611.9 1624.65   2
   3   3   4 22261.0 738.808   4
   3   3   4 22704.5 598.394   2
   3   3   5 8785.87 405.708   4
   3   3   5 7881.78 245.698   2
   3   3   6 22914.7 771.712   4
   3   3   6 23769.9 777.396   1
   3   3   7 3382.42 255.307   4
   3   3   7 3451.14 272.606   1
   3   3   8 12825.6 583.110   1
   3   3   8 13007.9 550.803   4
   3   3   9 19174.8 750.208   4
   3   3   9 19664.3 800.255   1
   3   3  10 39040.2 1309.80   1
   3   3  11 107588. 2910.99   1
   3   3  12 88458.5 2557.77   1
   3   4  -8 37133.5 1397.29   2
   3   4  -7 12262.2 690.658   2
   3   4  -6 22540.2 950.764   2
   3   4  -5 17191.9 772.983   2
   3   4  -4 3868.79 323.949   2
   3   4  -3 65.9085 96.0303   2
   3   4  -2 2431.88 225.504   2
   3   4  -1 47203.0 1058.30   3
   3   4  -1 49785.2 1368.41   2
   3   4   0 17817.8 653.119   2
   3   4   0 17469.7 478.093   3
   3   4   1 92229.8 2219.92   2
   3   4   1 89944.3 2073.86   3
   3   4   2 119412. 2733.90   2
   3   4   2 114601. 2657.13   3
   3   4   3 257658. 5408.45   1
   3   4   3 249651. 5556.66   2
   3   4   3 244927. 5563.59   3
   3   4   4 125980. 2963.34   4
   3   4   4 125650. 2771.31   1
   3   4   4 120757. 2824.38   2
   3   4   5 32163.2 989.285   4
   3   4   5 33687.8 909.945   1
   3   4   5 32533.6 876.157   2
   3   4   6 12067.3 521.616   4
   3   4   6 12978.4 497.553   1
   3   4   7 25787.2 826.461   1
   3   4   7 22340.9 781.909   4
   3   4   8 11822.5 508.786   4
   3   4   8 12188.5 558.211   1
   3   4   9 39925.0 1285.45   1
   3   4  10 13691.1 664.563   1
   3   4  11 56534.8 1756.57   1
   3   4  12 8637.45 560.608   1
   3   5  -7 341.990 180.974   2
   3   5  -6 19006.3 909.186   2
   3   5  -5 4039.72 376.669   2
   3   5  -4 10250.2 585.874   2
   3   5  -3 9903.08 549.693   2
   3   5  -2 988.607 175.917   2
   3   5  -1 17395.4 716.533   2
   3   5   0 141577. 3144.34   3
   3   5   0 140114. 3395.91   2
   3   5   1 49076.8 1244.48   3
   3   5   1 49404.2 1399.91   2
   3   5   2 330810. 7175.12   3
   3   5   2 326672. 7279.15   2
   3   5   3 91192.4 2207.29   3
   3   5   3 90538.1 2234.67   2
   3   5   4 61025.4 1637.18   3
   3   5   4 63405.0 1618.84   2
   3   5   5 38374.2 1144.37   4
   3   5   5 37385.6 1143.57   3
   3   5   6 8646.20 426.238   4
   3   5   6 8386.20 458.133   3
   3   5   7 5742.91 328.674   4
   3   5   7 5720.50 392.672   3
   3   6  -5 18020.6 901.454   2
   3   6  -4 34995.5 1306.01   2
   3   6  -3 5664.15 440.562   2
   3   6  -2 25803.5 1012.69   2
   3   6  -1 13410.6 664.738   2
   3   6   0 1551.61 209.979   2
   3   6   1 10706.3 437.762   3
   3   6   1 11487.3 562.855   2
   3   6   2 7677.31 374.951   3
   3   6   2 8046.99 455.609   2
   3   6   3-28.8900 84.6137   2
   3   6   3 69.1816 52.4434   3
   3   6   4 9880.43 485.886   3
   3   6   5 40731.9 1239.93   4
   3   6   5 40653.9 1267.53   3
   3   6   6 2593.56 253.977   3
   3   6   7 17441.1 769.699   3
   3   6   8 18891.9 845.165   3
   3   6   9 118059. 3152.59   3
   3   6  10 11413.1 685.838   3
   3   7  -3 35439.8 1366.80   2
   3   7  -2 32949.0 1263.69   2
   3   7  -1 11101.7 651.680   2
   3   7   0 43755.6 1465.44   2
   3   7   1 26494.7 1038.54   2
   3   7   2 13203.7 659.147   2
   3   7   3 6946.05 404.129   3
   3   7   3 6471.62 435.552   2
   3   7   4 8911.22 489.944   3
   3   7   5 3449.86 308.550   3
   3   7   6 35675.6 1245.01   3
   3   7   7 41687.2 1427.99   3
   3   7   8 108575. 2970.20   3
   3   7   9 28095.4 1177.45   3
   3   8   0 61435.7 1976.33   2
   3   8   1 9956.20 625.054   2
   3   8   2 13847.6 744.525   2
   3   8   3 8547.94 553.504   2
   3   8   4 12779.8 690.096   2
   3   8   5 1128.10 190.716   3
   3   8   6 12661.1 692.257   3
   3   8   7 2097.57 283.771   3
   4  -5  -3 11204.5 677.948   8
   4  -5  -2 13331.7 727.576   8
   4  -5   3 26852.1 1113.76   4
   4  -4  -5 10505.0 672.862   8
   4  -4  -4 424.041 144.196   8
   4  -4  -3 5236.03 429.375   8
   4  -4  -2 634.122 171.157   8
   4  -4  -1 3395.06 322.397   8
   4  -4   0 8131.55 492.737   8
   4  -4   1 5953.34 412.715   4
   4  -4   2 66956.3 1960.34   4
   4  -4   3 24254.2 996.136   4
   4  -4   4 27983.0 1121.78   4
   4  -4   5 55873.8 1822.94   4
   4  -3  -7 15683.7 833.843   8
   4  -3  -6 34076.2 1302.36   8
   4  -3  -5 54915.5 1756.25   8
   4  -3  -4 59885.0 1839.72   8
   4  -3  -3 72048.4 2082.28   8
   4  -3  -2 109679. 2864.26   8
   4  -3  -1 22237.5 804.739   4
   4  -3  -1 22590.0 914.457   8
   4  -3   0 6383.70 386.733   4
   4  -3   0 6256.72 418.299   8
   4  -3   1 39688.0 1239.86   4
   4  -3   1 37752.0 1205.65   8
   4  -3   2 6258.23 414.199   4
   4  -3   2 5443.07 348.957   8
   4  -3   3 7848.64 502.450   4
   4  -3   4 5230.20 421.099   4
   4  -3   5 14609.4 749.738   4
   4  -3   6 673.097 184.601   4
   4  -2  -9 667.312 163.643   6
   4  -2  -8 18890.8 908.394   8
   4  -2  -8 16439.0 812.017   6
   4  -2  -7 5807.92 469.116   8
   4  -2  -7 5671.94 415.717   6
   4  -2  -6 46859.9 1558.93   8
   4  -2  -6 46102.0 1436.05   6
   4  -2  -5 18657.7 838.425   8
   4  -2  -5 18661.7 731.161   6
   4  -2  -4 151976. 3684.29   8
   4  -2  -4 144324. 3455.99   6
   4  -2  -3 31634.8 979.606   4
   4  -2  -3 33157.0 1130.23   8
   4  -2  -2 27795.8 887.384   4
   4  -2  -2 27748.3 996.095   8
   4  -2  -1 14880.6 593.095   4
   4  -2  -1 14216.1 629.943   8
   4  -2   0 22520.5 803.213   4
   4  -2   0 22716.8 813.985   8
   4  -2   1 2445.16 232.317   4
   4  -2   1 1746.81 180.907   8
   4  -2   2 4977.62 354.890   4
   4  -2   2 5109.47 334.311   8
   4  -2   3 10185.9 536.171   4
   4  -2   3 9936.84 436.140   8
   4  -2   4 456.551 135.336   4
   4  -2   5 6854.76 466.861   4
   4  -2   6 32503.7 1226.33   4
   4  -2   7 35406.9 1317.83   4
   4  -2   8 70347.3 2167.77   4
   4  -1  -9 3426.71 387.380   8
   4  -1  -9 2889.39 339.342   6
   4  -1  -8 8690.26 606.135   8
   4  -1  -8 8473.22 567.062   6
   4  -1  -7 2743.00 334.665   8
   4  -1  -7 2901.64 304.157   6
   4  -1  -6 9648.66 594.097   8
   4  -1  -6 9507.91 532.423   6
   4  -1  -5 23503.4 863.465   6
   4  -1  -4 39961.7 1145.79   4
   4  -1  -4 38041.2 1171.24   6
   4  -1  -3 2248.21 205.238   4
   4  -1  -3 2166.54 192.938   6
   4  -1  -2 31199.1 955.457   4
   4  -1  -2 30268.5 880.984   6
   4  -1  -1 72967.4 1808.08   4
   4  -1  -1 66622.6 1625.55   6
   4  -1   0 65893.0 1732.44   8
   4  -1   0 62459.4 1700.10   4
   4  -1   1 110034. 2739.97   4
   4  -1   1 113006. 2700.85   8
   4  -1   2 56217.9 1560.10   4
   4  -1   2 55208.9 1464.21   8
   4  -1   3 66026.8 1842.01   4
   4  -1   3 67868.5 1680.85   8
   4  -1   4 63333.2 1788.71   4
   4  -1   5 32963.9 1135.12   4
   4  -1   6 26105.4 1001.44   4
   4  -1   7 25215.6 1011.34   4
   4  -1   8 3594.96 371.549   4
   4  -1   9 8964.14 604.626   4
   4   0  -9 25339.1 1110.20   6
   4   0  -8 71182.4 2141.73   6
   4   0  -7 8116.08 517.827   6
   4   0  -7 7582.68 500.555   2
   4   0  -6 65124.4 1902.22   2
   4   0  -5 41657.4 1252.00   4
   4   0  -5 44248.5 1370.00   2
   4   0  -4 27878.1 920.369   4
   4   0  -4 29194.5 995.072   2
   4   0  -3 50619.7 1397.74   4
   4   0  -2 104267. 2545.88   4
   4   0  -1 12895.6 540.805   4
   4   0   0 41983.2 1219.13   4
   4   0   1 9901.04 475.066   4
   4   0   2 127156. 3067.77   4
   4   0   3 86291.3 2216.27   4
   4   0   4 67554.3 1856.34   4
   4   0   4 68944.0 1645.30   8
   4   0   5 4533.57 338.210   4
   4   0   6 7592.23 462.101   4
   4   0   7 31409.9 1126.82   4
   4   0   8 2077.03 267.933   4
   4   0   9 2977.79 339.249   4
   4   0  10 3056.70 343.012   4
   4   1  -9 6725.82 526.790   2
   4   1  -9 6957.70 553.779   6
   4   1  -8 17950.5 863.003   2
   4   1  -7 63375.1 1918.31   2
   4   1  -6 30426.6 1109.96   2
   4   1  -5 22032.4 867.650   2
   4   1  -4 21881.2 830.373   2
   4   1  -3 22035.2 802.640   2
   4   1  -2 11714.2 513.759   2
   4   1  -1 1260.69 163.263   4
   4   1  -1 1564.07 169.785   2
   4   1   0 69853.6 1747.01   2
   4   1   0 70070.1 1832.31   4
   4   1   1 31181.6 994.742   4
   4   1   2 200304. 4612.97   4
   4   1   3 31397.4 1012.53   4
   4   1   4 60893.2 1677.84   4
   4   1   5 56990.1 1615.01   4
   4   1   6 159304. 3824.93   4
   4   1   7 31948.6 1107.63   4
   4   1   8 9633.57 544.017   4
   4   1   9 28995.3 1089.62   4
   4   1  10 18539.0 881.481   4
   4   1  11 3943.99 401.746   1
   4   1  11 3770.61 386.312   4
   4   2  -8 11351.0 671.684   2
   4   2  -7 83168.6 2380.74   2
   4   2  -6 70532.7 2052.15   2
   4   2  -5 80097.7 2210.63   2
   4   2  -4 19482.6 786.682   2
   4   2  -3 49459.5 1448.56   2
   4   2  -2 116925. 2854.64   2
   4   2  -1 11680.7 499.150   2
   4   2   0 25603.7 799.091   2
   4   2   1 19848.3 636.536   2
   4   2   1 20565.7 748.079   4
   4   2   2 60958.4 1493.61   2
   4   2   2 64710.8 1691.03   4
   4   2   3 112728. 2728.71   4
   4   2   3 108716. 2440.60   2
   4   2   4 22842.0 825.403   4
   4   2   5 83555.5 2172.31   4
   4   2   6 8852.92 473.019   4
   4   2   7 22420.1 853.439   4
   4   2   8 42764.0 1356.59   4
   4   2   9 61176.7 1810.91   4
   4   2  10 13597.6 697.036   4
   4   2  10 14932.3 742.780   1
   4   2  11 13145.4 720.567   1
   4   2  11 12089.7 707.529   4
   4   3  -8 25963.9 1124.13   2
   4   3  -7 23752.2 1030.49   2
   4   3  -6 29569.4 1145.44   2
   4   3  -5 3064.91 318.994   2
   4   3  -4 12025.7 608.596   2
   4   3  -3 1021.00 176.284   2
   4   3  -2 19485.1 748.424   2
   4   3  -1 20485.0 746.711   2
   4   3   0 73982.9 1882.23   2
   4   3   1 42244.2 1159.52   2
   4   3   2 13517.6 484.366   2
   4   3   2 14452.8 613.162   4
   4   3   3 7560.28 303.912   2
   4   3   3 7761.77 421.947   4
   4   3   4 94684.6 2139.47   2
   4   3   4 100458. 2448.20   4
   4   3   5 6997.10 406.723   4
   4   3   6 61705.3 1718.87   4
   4   3   7 29931.7 1021.79   4
   4   3   8 71252.0 1962.72   4
   4   3   9 5249.06 385.845   4
   4   3   9 5988.65 417.881   1
   4   3  10 36630.8 1252.59   4
   4   3  10 37749.2 1308.85   1
   4   3  11 30996.0 1195.31   1
   4   4  -7 10185.2 664.290   2
   4   4  -6 2763.95 328.530   2
   4   4  -5 12212.3 667.949   2
   4   4  -4 4515.14 377.604   2
   4   4  -3 25017.1 952.110   2
   4   4  -2 21226.8 825.492   2
   4   4  -1 232517. 5333.99   2
   4   4   0 159358. 3747.24   2
   4   4   1 68668.7 1745.78   2
   4   4   1 65437.9 1533.10   3
   4   4   2 79478.3 1979.22   2
   4   4   3 134814. 3196.71   4
   4   4   3 126549. 2982.70   2
   4   4   4 74782.4 1975.76   4
   4   4   4 73048.1 1764.01   2
   4   4   5 6056.40 386.285   4
   4   4   6 13880.6 621.319   4
   4   4   6 13757.3 554.971   1
   4   4   7 19764.0 790.480   4
   4   4   7 20010.5 736.595   1
   4   4   8 2319.48 253.670   4
   4   4   8 2715.65 254.467   1
   4   4   9 11670.5 603.974   4
   4   4   9 12604.5 610.650   1
   4   4  10 13381.0 673.267   1
   4   4  11 18587.4 865.687   1
   4   4  12 22555.8 1012.64   1
   4   5  -6 3417.03 387.714   2
   4   5  -5 64918.3 2016.91   2
   4   5  -4 28578.9 1119.27   2
   4   5  -3 29176.7 1102.85   2
   4   5  -2 34896.9 1206.33   2
   4   5  -1 25961.2 969.734   2
   4   5   0 98.8624 84.7714   2
   4   5   1 17753.9 699.305   2
   4   5   2 13868.4 577.631   2
   4   5   3 3564.71 256.355   2
   4   5   3 3216.82 222.793   3
   4   5   4 15446.0 571.309   2
   4   5   4 13997.4 570.355   3
   4   5   5 3989.52 335.870   4
   4   5   6 28293.5 1007.39   4
   4   5   7 8895.59 496.143   4
   4   5   8 30389.7 1040.11   4
   4   6  -4 8478.60 585.661   2
   4   6  -3 13359.2 734.301   2
   4   6  -2 5740.44 444.530   2
   4   6  -1 5616.18 427.457   2
   4   6   0 24592.5 950.671   2
   4   6   1 10218.3 543.388   2
   4   6   2 20156.7 794.378   2
   4   6   3 27174.2 941.714   2
   4   6   4 43417.5 1282.48   2
   4   6   4 42422.2 1252.50   3
   4   6   5 82096.2 2187.33   4
   4   6   5 77229.7 2076.36   3
   4   6   6 83507.8 2234.98   4
   4   6   6 82777.1 2222.05   3
   4   6   7 28598.5 1041.77   3
   4   6   8 23806.1 972.070   3
   4   6   9 15961.2 800.729   3
   4   6  10 60002.6 1929.97   3
   4   7  -2 27100.1 1143.21   2
   4   7  -1 42534.5 1491.71   2
   4   7   0 16539.0 813.167   2
   4   7   1 99726.2 2705.94   2
   4   7   2 24193.4 963.947   2
   4   7   3 37148.3 1256.14   2
   4   7   4 773.308 144.997   2
   4   7   6 5112.24 382.647   3
   4   7   7 3386.39 327.215   3
   4   7   8 10321.5 612.886   3
   4   7   9 31360.6 1233.16   3
   4   8   0 7126.13 551.281   2
   4   8   1 25692.8 1094.64   2
   4   8   2 1927.64 275.594   2
   4   8   3 961.896 193.614   2
   5  -4  -1 5648.11 449.228   8
   5  -3  -4 2914.11 335.423   8
   5  -3  -3 35301.8 1333.86   8
   5  -3  -2 5933.50 473.439   8
   5  -3  -1 9583.39 609.687   8
   5  -3   0 3084.47 306.702   8
   5  -3   1 18644.0 811.392   4
   5  -3   1 17427.5 764.599   8
   5  -3   2 8661.33 544.540   4
   5  -3   3 12866.8 713.930   4
   5  -3   4 13746.0 761.285   4
   5  -2  -5 10980.1 673.692   8
   5  -2  -4 12822.8 707.709   8
   5  -2  -3 21614.2 936.984   8
   5  -2  -2 35425.1 1248.62   8
   5  -2  -1 6049.76 392.696   4
   5  -2  -1 5579.61 409.229   8
   5  -2   0 5512.50 388.481   4
   5  -2   0 5167.71 380.950   8
   5  -2   1 64313.9 1858.80   4
   5  -2   1 63830.1 1822.42   8
   5  -2   2 44216.7 1432.57   4
   5  -2   3 43945.6 1459.42   4
   5  -2   4 40992.5 1409.68   4
   5  -2   5 26186.4 1077.32   4
   5  -2   6 14343.2 796.712   4
   5  -1  -6 46537.1 1655.54   8
   5  -1  -5 45534.5 1587.54   8
   5  -1  -4 60932.5 1903.12   8
   5  -1  -3 46890.0 1511.66   8
   5  -1  -3 43436.5 1335.64   4
   5  -1  -2 9765.99 570.618   8
   5  -1  -2 10065.4 510.199   4
   5  -1  -1 18068.4 788.881   8
   5  -1  -1 17274.8 718.303   4
   5  -1   0 15610.0 690.192   8
   5  -1   0 15129.5 671.353   4
   5  -1   1 26245.9 957.008   4
   5  -1   1 26013.8 922.014   8
   5  -1   2 4268.77 342.936   4
   5  -1   2 3813.10 285.124   8
   5  -1   3 12348.4 629.613   4
   5  -1   4 23161.8 943.989   4
   5  -1   5 7578.63 507.258   4
   5  -1   6 4422.19 397.011   4
   5  -1   7 3842.87 388.755   4
   5   0  -7 38383.6 1374.31   6
   5   0  -6 12858.1 661.205   6
   5   0  -5 57560.4 1700.68   6
   5   0  -4 14741.1 651.211   4
   5   0  -3 30718.2 1055.72   4
   5   0  -2 17631.7 734.327   4
   5   0  -1 26846.0 957.152   4
   5   0   0 24075.8 898.962   4
   5   0   1 30747.9 1069.54   4
   5   0   2 4996.52 367.703   4
   5   0   3 96986.8 2584.72   4
   5   0   3 99757.0 2435.09   8
   5   0   4 30468.4 1095.14   4
   5   0   5 14235.9 703.168   4
   5   0   6 25544.9 1027.52   4
   5   0   7 80693.0 2341.74   4
   5   0   8 31448.1 1224.25   4
   5   1  -7 9240.83 615.126   2
   5   1  -6 18326.4 873.019   2
   5   1  -5 64509.2 1938.47   2
   5   1  -5 63584.6 1859.09   4
   5   1  -4 7239.29 459.117   4
   5   1  -4 7745.38 492.945   2
   5   1  -3 50496.0 1495.98   4
   5   1  -3 48057.0 1500.37   2
   5   1  -2 11673.3 576.254   4
   5   1  -2 11340.0 553.995   2
   5   1  -1 38730.9 1235.39   4
   5   1   0 65564.9 1849.94   4
   5   1   1 45337.8 1404.96   4
   5   1   2 141892. 3490.22   4
   5   1   3 12091.2 598.536   4
   5   1   4 11869.6 601.679   4
   5   1   5 25059.9 971.173   4
   5   1   6 475.641 156.652   4
   5   1   7 16778.3 796.096   4
   5   1   8 3287.01 343.998   4
   5   1   9 644.828 186.419   4
   5   2  -7 24985.4 1094.97   2
   5   2  -6 18827.6 896.918   2
   5   2  -5 7736.58 526.544   2
   5   2  -4 7342.55 479.059   2
   5   2  -3 2274.68 255.016   2
   5   2  -2 46662.5 1416.35   2
   5   2  -2 48004.4 1483.51   4
   5   2  -1 20560.9 768.126   2
   5   2  -1 20484.9 837.370   4
   5   2   0 15908.9 618.789   2
   5   2   0 15818.3 698.675   4
   5   2   1 84796.3 2113.13   2
   5   2   1 87105.9 2293.58   4
   5   2   2 14615.2 673.058   4
   5   2   3 41504.2 1326.79   4
   5   2   4 14724.2 684.747   4
   5   2   5 10178.2 555.412   4
   5   2   6 30066.2 1103.45   4
   5   2   7 15614.2 737.947   4
   5   2   8 3148.69 335.475   4
   5   2   9 52045.5 1696.14   4
   5   2  10 31082.9 1226.84   4
   5   3  -6 7616.22 553.642   2
   5   3  -5 3475.80 356.695   2
   5   3  -4 12380.7 662.078   2
   5   3  -3 36068.0 1236.30   2
   5   3  -2 40148.3 1290.94   2
   5   3  -1 63650.3 1765.56   2
   5   3   0 46319.1 1367.69   2
   5   3   0 50605.1 1525.71   4
   5   3   1 142823. 3379.86   2
   5   3   1 146624. 3586.19   4
   5   3   2 45255.6 1228.28   2
   5   3   2 46459.2 1441.15   4
   5   3   3 68369.7 1940.77   4
   5   3   4 26103.4 989.802   4
   5   3   5 50784.6 1567.25   4
   5   3   6 40591.9 1337.49   4
   5   3   7 14540.2 701.894   4
   5   3   8 24480.4 985.518   4
   5   3   9 23570.3 982.432   4
   5   3  10 1610.23 246.652   1
   5   3  10 1627.40 251.600   4
   5   4  -6 61129.4 1993.61   2
   5   4  -5 17473.2 874.695   2
   5   4  -4 21308.8 947.681   2
   5   4  -3 4564.34 388.851   2
   5   4  -2 24796.1 962.290   2
   5   4  -1 18143.1 758.135   2
   5   4   0 29756.8 1012.18   2
   5   4   1 18493.9 702.690   2
   5   4   2 34932.2 1064.61   2
   5   4   2 37905.8 1266.26   4
   5   4   3 3685.67 323.339   4
   5   4   4 53703.7 1632.57   4
   5   4   5 17475.5 789.156   4
   5   4   6 14144.3 690.119   4
   5   4   7 10968.5 602.702   4
   5   4   8 68990.0 2017.09   4
   5   4   9 9288.93 567.864   4
   5   5  -4 3140.11 354.724   2
   5   5  -3 15799.4 799.024   2
   5   5  -2 4377.50 385.185   2
   5   5  -1 22040.8 901.267   2
   5   5   0 10238.2 552.141   2
   5   5   1 4532.24 335.349   2
   5   5   2 18203.9 709.120   2
   5   5   3 36832.8 1298.13   4
   5   5   4 34119.5 1214.26   4
   5   5   5 27569.1 1065.74   4
   5   5   6 23808.0 967.310   4
   5   5   7 133372. 3414.85   4
   5   5   8 10198.1 585.074   4
   5   6  -3 3288.37 376.918   2
   5   6  -2 97875.1 2733.37   2
   5   6  -1 70489.8 2091.65   2
   5   6   0 70965.1 2059.03   2
   5   6   1 17070.2 763.790   2
   5   6   2 11185.1 571.608   2
   5   6   4 1680.57 235.122   4
   5   6   5 2644.99 309.451   4
   5   6   6 25489.8 1028.74   4
   5   6   7 12225.2 676.078   4
   5   6   7 13055.0 643.520   3
   5   6   8 668.145 156.584   3
   5   6   9 16277.9 812.304   3
   5   7  -1 1661.42 274.307   2
   5   7   0 8042.74 555.824   2
   5   7   1 3040.84 327.316   2
   5   7   2 5112.61 404.716   2
   5   7   4 7734.23 562.277   4
   5   7   5 16051.8 807.963   4
   6  -2  -1 10584.2 638.241   8
   6  -2   0 9723.38 587.843   8
   6  -2   1 9601.29 586.499   4
   6  -2   2 11131.7 656.801   4
   6  -1  -3 3147.56 363.132   8
   6  -1  -2 2970.88 341.810   8
   6  -1  -1 1374.03 223.093   8
   6  -1  -1 1094.74 192.461   4
   6  -1   0 2052.95 262.300   8
   6  -1   0 1839.21 254.316   4
   6  -1   1 11568.1 642.978   4
   6  -1   1 11083.1 591.113   8
   6  -1   2 10036.5 603.921   4
   6  -1   3 15674.6 796.614   4
   6  -1   4 57170.5 1851.68   4
   6   0  -2 21110.2 898.165   4
   6   0  -1 27779.5 1068.60   4
   6   0   0 16897.6 780.733   4
   6   0   1 16628.9 750.415   8
   6   0   1 15955.5 763.148   4
   6   0   2 27090.2 1077.58   4
   6   0   3 16053.6 785.087   4
   6   0   4 70467.2 2120.66   4
   6   0   5 4142.69 399.588   4
   6   0   6 1678.63 279.077   4
   6   1  -4 39619.5 1379.05   4
   6   1  -3 36089.7 1293.43   4
   6   1  -2 30322.1 1151.23   4
   6   1  -1 12791.9 675.930   4
   6   1   0 25060.2 1006.96   4
   6   1   1 2735.32 296.153   4
   6   1   2 1048.46 195.830   4
   6   1   3 4177.25 379.474   4
   6   1   4 1133.06 213.294   4
   6   1   5 5710.65 455.664   4
   6   1   6 6488.54 500.966   4
   6   1   7 14925.6 815.544   4
   6   2  -5 5815.89 489.746   2
   6   2  -5 4912.21 435.015   4
   6   2  -4 9042.40 588.482   2
   6   2  -4 8248.26 557.778   4
   6   2  -3 4748.69 402.995   4
   6   2  -3 5061.76 410.865   2
   6   2  -2 47034.6 1565.78   4
   6   2  -2 47993.6 1514.87   2
   6   2  -1 32924.5 1210.83   4
   6   2  -1 31866.1 1105.76   2
   6   2   0 69606.3 2060.66   4
   6   2   1 767.702 185.830   4
   6   2   2 81410.9 2327.62   4
   6   2   3 18678.3 854.245   4
   6   2   4 17127.7 825.195   4
   6   2   5 19187.0 885.794   4
   6   2   6 6019.08 479.409   4
   6   2   7 4289.98 406.701   4
   6   2   8 14214.5 784.624   4
   6   3  -4 6032.35 476.414   2
   6   3  -3 14508.7 748.112   2
   6   3  -3 16341.9 830.110   4
   6   3  -2 36626.0 1289.62   2
   6   3  -2 40325.2 1426.39   4
   6   3  -1 14664.6 687.767   2
   6   3  -1 16151.3 796.886   4
   6   3   0 8509.18 473.487   2
   6   3   0 8635.02 560.420   4
   6   3   1 158075. 3985.76   4
   6   3   2 59190.1 1858.37   4
   6   3   3 27175.3 1098.79   4
   6   3   4 8577.16 554.039   4
   6   3   5 2384.07 301.119   4
   6   3   6 602.578 162.521   4
   6   3   7 8997.17 598.682   4
   6   3   8 4887.37 445.200   4
   6   4  -4 5870.53 505.525   2
   6   4  -3 4218.74 400.990   2
   6   4  -2 708.001 173.980   2
   6   4  -1 5119.29 401.822   2
   6   4  -1 5477.57 463.892   4
   6   4   0 10958.7 572.944   2
   6   4   0 11586.9 684.908   4
   6   4   1 27162.6 1122.24   4
   6   4   2 26742.0 1100.19   4
   6   4   3 15750.1 803.455   4
   6   4   4 37265.0 1380.35   4
   6   4   5 31162.7 1214.24   4
   6   4   6 49042.3 1645.62   4
   6   4   7 6724.37 510.864   4
   6   4   8 42521.6 1518.50   4
   6   5  -3 32667.8 1296.11   2
   6   5  -2 41036.9 1461.50   2
   6   5  -1 17032.8 811.240   2
   6   5   0 9468.53 555.793   2
   6   5   1 6743.26 522.171   4
   6   5   2 6465.37 503.027   4
   6   5   3 5985.93 480.195   4
   6   5   4 12779.7 726.798   4
   6   5   5 1420.16 248.171   4
   6   5   6 21035.3 980.602   4
   6   5   7 45893.5 1595.13   4
   6   5   8 67484.7 2102.47   4
   6   6  -1 29354.4 1178.00   2
   6   6   2 6.14329 136.155   4
   6   6   3 1756.81 289.565   4
   6   6   4 4211.49 418.673   4
   6   6   5 12784.8 754.233   4
   6   6   6 10010.2 657.492   4
   6   6   7 73757.7 2275.66   4
   7   1   0 1694.03 266.763   4
   7   2   0 41064.3 1512.22   4
   7   2   1 26965.9 1160.48   4
   7   2   2 3562.54 385.722   4
   0   0   0    0.00    0.00   0
TITL alanh24a in P1
REM P1 (#1 in standard setting)
CELL 0.71073   4.855842   5.849645   8.794966  76.5166  81.5278  71.3918
ZERR    1.00   0.000690   0.000951   0.001333   0.0134   0.0122   0.0137
LATT -1
SFAC C H O Na S
UNIT 5.00 11.00 8.00 1.00 1.00
TREF
HKLF 4
END
;
_shelx_hkl_checksum     16858
_shelx_res_file
;
    shelx.res created by SHELXL-2014/7
TITL alanh24a in P1
CELL  0.71073   4.8558   5.8496   8.7950   76.517   81.528   71.392
ZERR     1.00   0.0007   0.0010   0.0013    0.013    0.012    0.014
LATT  -1
SFAC  C    H    O    NA   S
UNIT  5 11 8 1 1
MERG   2
OMIT     0.00  60.00
EQIV $1 x-1, y, z+1
HTAB C5 O11_$1
EQIV $2 x-1, y, z
HTAB O1 S1_$2
HTAB O1 O11_$2
EQIV $3 x+1, y, z
HTAB O2 O1_$3
HTAB O3 O4_$2
EQIV $4 x, y, z+1
HTAB O4 S1_$4
HTAB O4 O13_$4
EQIV $5 x, y+1, z
HTAB O5 O3_$5
MPLA 4 C1 C2 C3 C4 S1 O13 C5 O5
FMAP   2
PLAN  -5
ACTA
BOND   $H
CONF
L.S.   5
WGHT    0.039000    0.010750
FVAR      22.50838
NA    4    0.142462    0.627575    0.420587    11.00000    0.01144    0.00809 =
         0.00937   -0.00206   -0.00209   -0.00298
S1    5    0.473924    0.027884    0.475479    11.00000    0.00646    0.00680 =
         0.00738   -0.00295   -0.00029   -0.00169
O11   3    0.559741    0.244720    0.394131    11.00000    0.01295    0.01062 =
         0.00952   -0.00212    0.00131   -0.00647
O12   3    0.708008   -0.163079    0.554565    11.00000    0.01105    0.01444 =
         0.01376   -0.00208   -0.00165    0.00480
O13   3    0.330451   -0.051996    0.373212    11.00000    0.01605    0.01699 =
         0.01226   -0.00831    0.00089   -0.00982
C1    1    0.195723    0.120627    0.627850    11.00000    0.00644    0.00752 =
         0.00823   -0.00255    0.00044   -0.00171
C2    1    0.296644    0.233663    0.740788    11.00000    0.00737    0.00929 =
         0.00742   -0.00212   -0.00089   -0.00202
C3    1    0.056161    0.309363    0.868723    11.00000    0.00759    0.00899 =
         0.00681   -0.00172   -0.00009   -0.00196
C4    1    0.169377    0.416158    0.980276    11.00000    0.00980    0.01349 =
         0.00679   -0.00251   -0.00059   -0.00417
C5    1   -0.068193    0.533113    1.094712    11.00000    0.01472    0.01664 =
         0.00989   -0.00691    0.00096   -0.00431
O1    3   -0.043087    0.297661    0.554437    11.00000    0.00632    0.01033 =
         0.01158   -0.00451   -0.00358   -0.00129
O2    3    0.361248    0.453721    0.662703    11.00000    0.00937    0.01125 =
         0.00901   -0.00349    0.00116   -0.00541
O3    3   -0.037621    0.103472    0.946211    11.00000    0.01152    0.01107 =
         0.01389   -0.00169    0.00296   -0.00507
O4    3    0.405587    0.235502    1.056763    11.00000    0.00908    0.02669 =
         0.00812   -0.00206   -0.00207   -0.00248
O5    3    0.030299    0.673939    1.173468    11.00000    0.02756    0.01424 =
         0.00929   -0.00406   -0.00401   -0.00675
H1    2    0.158017   -0.021390    0.678674    11.00000    0.00214
H2    2    0.450073    0.117708    0.793327    11.00000    0.01032
H3    2   -0.096422    0.433288    0.816855    11.00000   10.01200
H4    2    0.245150    0.548241    0.918891    11.00000    0.00760
H5A   2   -0.235893    0.631482    1.037178    11.00000    0.01271
H5B   2   -0.132966    0.408902    1.171659    11.00000    0.02102
H1O   2   -0.107003    0.247661    0.502224    11.00000    0.02299
H2O   2    0.552210    0.420500    0.642404    11.00000    0.03124
H3O   2   -0.218596    0.157650    0.982218    11.00000    0.01898
H4O   2    0.345154    0.160087    1.144354    11.00000    0.03492
H5O   2    0.035658    0.799244    1.112756    11.00000    0.05468
HKLF 4
REM  alanh24a in P1
REM R1 =  0.0226 for    2637 Fo > 4sig(Fo)  and  0.0240 for all    2668 data
REM    179 parameters refined using      3 restraints
END
WGHT      0.0387      0.0123
REM Highest difference peak  0.251,  deepest hole -0.447,  1-sigma level  0.080
Q1    1   0.3448  0.0768  0.5523  11.00000  0.05    0.25
Q2    1   0.1736  0.2737  0.7976  11.00000  0.05    0.24
Q3    1  -0.0163  0.3933  0.3302  11.00000  0.05    0.23
Q4    1   0.0848  0.9580  0.5007  11.00000  0.05    0.23
Q5    1   0.0551  0.4799  1.0392  11.00000  0.05    0.22
;
_shelx_res_checksum     8153
