# Supplementary material for: Crystal structure of sodium (1S)-d-lyxit-1-yl­sulfonate
Source: Acta Crystallogr E Crystallogr Commun. 2016 Apr 5;72(Pt 5):628–31. doi: 10.1107/S2056989016005375 (PMC4908541; doi:10.1107/S2056989016005375)
Supplement: Supplementary file 2 [file e-72-00628-Isup2.hkl]

data_I                                                                          
_shelx_title ' alanh24a in P1'                                                  
_shelx_refln_list_code          4                                               
_shelx_F_calc_maximum       49.82                                               
_exptl_crystal_F_000       132.00                                               
_reflns_d_resolution_high  0.7109                                               
                                                                                
loop_                                                                           
 _space_group_symop_operation_xyz                                               
 'x, y, z'                                                                      
                                                                                
_cell_length_a     4.8558                                                       
_cell_length_b     5.8496                                                       
_cell_length_c     8.7950                                                       
_cell_angle_alpha  76.517                                                       
_cell_angle_beta   81.528                                                       
_cell_angle_gamma  71.392                                                       
                                                                                
_shelx_F_squared_multiplier     1.000                                           
                                                                                
loop_                                                                           
 _refln_index_h                                                                 
 _refln_index_k                                                                 
 _refln_index_l                                                                 
 _refln_F_squared_calc                                                          
 _refln_F_squared_meas                                                          
 _refln_F_squared_sigma                                                         
 _refln_observed_status                                                         
  -2  -3 -12          8.53          7.39         0.75 o                         
  -1  -3 -12         10.59         10.15         0.90 o                         
   0  -3 -12          7.72          7.72         0.79 o                         
  -2  -2 -12         10.81          9.99         0.85 o                         
  -1  -2 -12         22.46         23.76         1.41 o                         
   0  -2 -12          9.29          9.20         0.86 o                         
  -2  -1 -12         68.13         70.67         2.79 o                         
  -1  -1 -12          0.48          0.59         0.29 o                         
   0  -1 -12         69.49         66.09         2.62 o                         
  -3  -5 -11          1.02          1.17         0.31 o                         
  -2  -5 -11         28.21         26.69         1.50 o                         
  -1  -5 -11         62.75         69.31         2.78 o                         
  -3  -4 -11        112.43        107.97         3.52 o                         
  -2  -4 -11         12.51         14.09         1.07 o                         
  -1  -4 -11          6.61          6.52         0.69 o                         
   0  -4 -11         66.86         67.64         2.61 o                         
  -3  -3 -11        207.23        212.70         7.72 o                         
  -2  -3 -11         12.28         11.90         0.89 o                         
  -1  -3 -11         47.69         47.85         2.03 o                         
   0  -3 -11          6.39          6.15         0.68 o                         
   1  -3 -11         40.42         43.35         2.01 o                         
  -3  -2 -11         27.17         29.75         1.63 o                         
  -2  -2 -11         54.81         58.24         1.63 o                         
  -1  -2 -11         18.10         16.96         1.10 o                         
   0  -2 -11         24.92         22.79         1.31 o                         
   1  -2 -11         46.26         47.68         2.07 o                         
  -3  -1 -11         13.72         13.99         1.08 o                         
  -2  -1 -11         62.15         63.11         1.69 o                         
  -1  -1 -11         45.71         43.30         1.82 o                         
   0  -1 -11         24.55         25.32         1.39 o                         
   1  -1 -11         17.96         16.81         1.13 o                         
   2  -1 -11         11.93         11.78         0.99 o                         
  -3   0 -11         14.35         14.50         1.12 o                         
  -2   0 -11         25.71         27.52         1.52 o                         
  -1   0 -11         79.60         79.75         3.04 o                         
   0   0 -11         35.21         35.74         1.71 o                         
   1   0 -11         50.80         50.80         1.47 o                         
   2   0 -11         94.03         98.68         4.09 o                         
  -2   1 -11         59.09         59.57         2.42 o                         
  -1   1 -11          3.37          3.02         0.45 o                         
   0   1 -11         82.63         86.27         3.03 o                         
   1   1 -11         41.01         41.68         2.04 o                         
  -3  -6 -10         23.38         23.14         1.39 o                         
  -2  -6 -10         28.27         28.69         1.58 o                         
  -1  -6 -10         24.27         23.78         1.43 o                         
  -4  -5 -10         46.54         45.46         2.00 o                         
  -3  -5 -10          9.19         10.62         0.90 o                         
  -2  -5 -10          4.96          5.59         0.63 o                         
  -1  -5 -10         30.58         31.68         1.64 o                         
   0  -5 -10         48.21         52.94         2.24 o                         
  -4  -4 -10         26.22         26.83         1.04 o                         
  -3  -4 -10         25.57         26.35         1.38 o                         
  -2  -4 -10         88.80        102.06         3.35 o                         
  -1  -4 -10         34.56         34.87         1.61 o                         
   0  -4 -10         83.39         80.36         2.82 o                         
   1  -4 -10         48.40         48.86         2.12 o                         
  -4  -3 -10         70.42         72.62         2.77 o                         
  -3  -3 -10         75.85         75.18         1.88 o                         
  -2  -3 -10         41.48         42.90         1.75 o                         
  -1  -3 -10         48.45         50.18         1.99 o                         
   0  -3 -10         60.51         63.01         2.36 o                         
   1  -3 -10         15.88         17.02         0.75 o                         
   2  -3 -10         75.27         82.36         5.85 o                         
  -4  -2 -10         27.42         26.98         1.52 o                         
  -3  -2 -10         40.04         42.72         1.71 o                         
  -2  -2 -10         59.45         62.04         1.69 o                         
  -1  -2 -10         17.99         17.46         1.04 o                         
   0  -2 -10         15.40         14.37         0.95 o                         
   1  -2 -10        133.29        145.90         6.00 o                         
   2  -2 -10         84.54         86.65         2.09 o                         
  -4  -1 -10         38.16         39.37         1.92 o                         
  -3  -1 -10         36.00         34.76         1.69 o                         
  -2  -1 -10         30.23         31.28         1.04 o                         
  -1  -1 -10         38.35         39.00         1.79 o                         
   0  -1 -10         56.49         55.78         2.11 o                         
   1  -1 -10         54.82         57.85         2.25 o                         
   2  -1 -10         86.80         96.86         2.80 o                         
   3  -1 -10         30.42         31.37         1.15 o                         
  -4   0 -10          5.99          6.00         0.73 o                         
  -3   0 -10         13.14         13.44         1.02 o                         
  -2   0 -10         33.27         34.61         1.13 o                         
  -1   0 -10         22.13         23.11         0.86 o                         
   0   0 -10        109.86        107.07         2.25 o                         
   1   0 -10         51.46         52.05         1.42 o                         
   2   0 -10        153.86        157.65         3.23 o                         
   3   0 -10         89.75         92.46         1.84 o                         
  -3   1 -10         62.25         58.44         2.39 o                         
  -2   1 -10         15.79         15.80         1.07 o                         
  -1   1 -10         91.02         94.66         2.14 o                         
   0   1 -10         22.02         22.92         0.70 o                         
   1   1 -10         79.79         76.84         1.88 o                         
   2   1 -10         19.88         20.32         0.88 o                         
   3   1 -10         43.82         44.57         2.12 o                         
  -2   2 -10         42.73         42.23         1.92 o                         
  -1   2 -10        151.70        155.39         4.43 o                         
   0   2 -10         80.06         81.23         1.94 o                         
   1   2 -10         11.63         11.71         0.87 o                         
   2   2 -10          3.50          3.04         0.48 o                         
   1   3 -10         22.25         23.11         1.33 o                         
  -4  -6  -9         35.29         32.31         1.64 o                         
  -3  -6  -9        237.41        232.75         6.29 o                         
  -2  -6  -9         55.32         64.39         2.58 o                         
  -1  -6  -9         43.93         44.95         1.98 o                         
   0  -6  -9          6.02          6.38         0.70 o                         
  -4  -5  -9         50.95         47.41         1.97 o                         
  -3  -5  -9          1.19          1.47         0.34 o                         
  -2  -5  -9         52.66         56.59         2.18 o                         
  -1  -5  -9         25.80         28.07         1.44 o                         
   0  -5  -9          6.42          6.57         0.67 o                         
   1  -5  -9         39.97         39.82         1.28 o                         
  -5  -4  -9         18.74         18.02         1.21 o                         
  -4  -4  -9         27.26         26.25         0.98 o                         
  -3  -4  -9         74.78         75.06         2.56 o                         
  -2  -4  -9         29.85         33.72         1.55 o                         
  -1  -4  -9         59.03         59.86         2.19 o                         
   0  -4  -9        130.88        134.62         3.93 o                         
   1  -4  -9        136.56        142.99         2.93 o                         
   2  -4  -9         20.98         22.43         0.92 o                         
  -5  -3  -9         44.33         43.88         2.02 o                         
  -4  -3  -9          8.48          8.97         0.52 o                         
  -3  -3  -9         38.76         40.87         1.20 o                         
  -2  -3  -9         17.17         17.46         0.98 o                         
  -1  -3  -9        214.97        212.20         5.50 o                         
   0  -3  -9         73.05         72.82         1.68 o                         
   1  -3  -9        269.53        277.74         4.92 o                         
   2  -3  -9         86.29         90.44         2.95 o                         
   3  -3  -9          2.06          2.51         0.31 o                         
  -5  -2  -9        101.24        106.91         3.60 o                         
  -4  -2  -9        112.96        116.72         3.68 o                         
  -3  -2  -9         43.05         45.33         1.51 o                         
  -2  -2  -9         16.85         16.57         0.69 o                         
  -1  -2  -9         22.09         22.27         1.12 o                         
   0  -2  -9         25.72         25.75         0.81 o                         
   1  -2  -9        192.18        198.96         3.67 o                         
   2  -2  -9         21.34         22.38         0.85 o                         
   3  -2  -9         13.46         12.84         0.67 o                         
  -5  -1  -9          1.01          0.82         0.32 o                         
  -4  -1  -9         55.12         57.27         2.28 o                         
  -3  -1  -9         15.24         15.98         1.04 o                         
  -2  -1  -9        108.55        109.00         2.28 o                         
  -1  -1  -9         30.85         31.57         0.98 o                         
   0  -1  -9        106.66        107.07         2.16 o                         
   1  -1  -9         35.77         35.92         0.84 o                         
   2  -1  -9         41.07         43.70         1.27 o                         
   3  -1  -9         30.89         32.26         1.14 o                         
  -4   0  -9          5.19          4.90         0.63 o                         
  -3   0  -9          2.35          2.10         0.41 o                         
  -2   0  -9         49.86         51.19         1.45 o                         
  -1   0  -9        235.96        234.17         4.17 o                         
   0   0  -9         22.02         21.93         0.75 o                         
   1   0  -9         72.39         74.06         1.56 o                         
   2   0  -9        103.85        105.02         3.44 o                         
   3   0  -9         19.40         19.96         0.86 o                         
  -4   1  -9         19.85         19.36         1.33 o                         
  -3   1  -9         42.90         42.12         1.91 o                         
  -2   1  -9         49.91         46.72         1.88 o                         
  -1   1  -9        166.26        170.08         3.22 o                         
   0   1  -9        236.77        233.90         3.43 o                         
   1   1  -9         20.14         19.81         1.07 o                         
   2   1  -9          0.20          0.00         0.20 o                         
   3   1  -9         67.56         69.78         2.55 o                         
  -3   2  -9         11.73         11.44         0.97 o                         
  -2   2  -9         23.82         24.41         1.33 o                         
  -1   2  -9         71.37         72.61         1.72 o                         
   0   2  -9        171.13        168.24         3.24 o                         
   1   2  -9         22.51         23.28         1.22 o                         
   2   2  -9         64.39         66.35         2.43 o                         
   3   2  -9          7.63          7.95         0.77 o                         
  -2   3  -9         56.04         55.96         2.26 o                         
  -1   3  -9          6.01          6.18         0.61 o                         
   0   3  -9          7.62          7.66         0.67 o                         
   1   3  -9          5.16          4.93         0.57 o                         
   2   3  -9         12.02         12.10         0.95 o                         
   3   3  -9         25.66         26.46         1.50 o                         
   0   4  -9          6.96          6.82         0.68 o                         
   1   4  -9         37.74         35.00         1.71 o                         
  -3  -7  -8        211.33        195.21         9.78 o                         
  -2  -7  -8        132.78        133.06         4.10 o                         
  -1  -7  -8          2.10          2.40         0.45 o                         
  -4  -6  -8         51.95         51.17         2.12 o                         
  -3  -6  -8         38.00         37.78         1.72 o                         
  -2  -6  -8         48.17         49.19         2.68 o                         
  -1  -6  -8         78.63         80.18         2.81 o                         
   0  -6  -8         33.82         32.78         1.59 o                         
   1  -6  -8         14.78         14.45         1.02 o                         
  -5  -5  -8         19.74         18.52         0.95 o                         
  -4  -5  -8         61.04         58.96         1.91 o                         
  -3  -5  -8         17.56         18.17         1.08 o                         
  -2  -5  -8         47.61         48.72         1.93 o                         
  -1  -5  -8          0.02          0.00         0.21 o                         
   0  -5  -8         45.67         50.46         2.04 o                         
   1  -5  -8         48.22         48.04         1.40 o                         
   2  -5  -8         44.29         42.34         1.33 o                         
  -5  -4  -8        128.95        124.93         2.66 o                         
  -4  -4  -8          5.94          5.49         0.32 o                         
  -3  -4  -8         23.46         27.13         1.32 o                         
  -2  -4  -8         46.55         49.63         1.87 o                         
  -1  -4  -8          4.43          5.00         0.53 o                         
   0  -4  -8        170.23        165.25         4.46 o                         
   1  -4  -8         15.54         16.32         0.69 o                         
   2  -4  -8         73.94         77.32         1.90 o                         
   3  -4  -8          0.52          0.47         0.18 o                         
  -5  -3  -8         49.15         48.08         1.37 o                         
  -4  -3  -8        131.96        136.71         2.19 o                         
  -3  -3  -8         22.37         23.30         0.61 o                         
  -2  -3  -8          6.89          7.35         0.44 o                         
  -1  -3  -8        191.97        193.46         4.98 o                         
   0  -3  -8         49.98         50.60         1.26 o                         
   1  -3  -8        169.47        178.95         6.25 o                         
   2  -3  -8         89.03         92.03         2.88 o                         
   3  -3  -8         58.05         59.98         1.63 o                         
  -5  -2  -8          6.28          5.69         0.65 o                         
  -4  -2  -8         79.69         80.65         2.74 o                         
  -3  -2  -8         81.47         79.99         2.44 o                         
  -2  -2  -8        562.63        537.56        14.40 o                         
  -1  -2  -8         35.45         33.47         1.35 o                         
   0  -2  -8        188.81        195.17         8.57 o                         
   1  -2  -8         70.49         72.92         1.64 o                         
   2  -2  -8         15.17         15.23         0.65 o                         
   3  -2  -8          8.48          9.21         0.54 o                         
   4  -2  -8         33.83         34.77         2.42 o                         
  -5  -1  -8          5.60          6.10         0.73 o                         
  -4  -1  -8         20.42         21.43         1.25 o                         
  -3  -1  -8         21.65         22.46         2.33 o                         
  -2  -1  -8        207.49        205.89         3.67 o                         
  -1  -1  -8        278.66        267.42         8.66 o                         
   0  -1  -8         89.62         92.48         1.49 o                         
   1  -1  -8          0.79          0.55         0.13 o                         
   2  -1  -8        169.34        176.96         4.18 o                         
   3  -1  -8         43.27         47.16         1.37 o                         
   4  -1  -8         14.83         16.93         0.82 o                         
  -5   0  -8         61.54         67.73         2.75 o                         
  -4   0  -8          4.65          4.84         0.61 o                         
  -3   0  -8         21.61         23.24         1.24 o                         
  -2   0  -8         64.60         64.58         1.46 o                         
  -1   0  -8        109.42        108.23         1.71 o                         
   0   0  -8          4.35          4.62         0.21 o                         
   1   0  -8         27.78         29.36         1.57 o                         
   2   0  -8         32.45         32.57         1.07 o                         
   3   0  -8         53.93         56.71         2.27 o                         
   4   0  -8        136.66        140.51         4.23 o                         
  -4   1  -8          6.02          6.24         0.74 o                         
  -3   1  -8         28.55         30.76         1.52 o                         
  -2   1  -8         81.28         86.27         2.76 o                         
  -1   1  -8         46.22         48.31         0.96 o                         
   0   1  -8        164.59        166.26         4.55 o                         
   1   1  -8        125.85        124.98         3.46 o                         
   2   1  -8         17.17         16.68         0.97 o                         
   3   1  -8         81.96         81.79         2.74 o                         
   4   1  -8         33.74         35.43         1.70 o                         
  -4   2  -8        148.76        154.32         4.78 o                         
  -3   2  -8         78.40         82.96         2.95 o                         
  -2   2  -8          6.64          7.73         0.71 o                         
  -1   2  -8        118.00        118.26         1.90 o                         
   0   2  -8         43.82         44.68         1.15 o                         
   1   2  -8         62.91         60.63         2.09 o                         
   2   2  -8         58.49         61.07         2.21 o                         
   3   2  -8          8.17          9.09         0.78 o                         
   4   2  -8         21.02         22.41         1.33 o                         
  -3   3  -8        177.09        185.11         5.35 o                         
  -2   3  -8         47.66         50.39         2.05 o                         
  -1   3  -8         28.58         30.90         0.98 o                         
   0   3  -8         22.78         22.91         0.83 o                         
   1   3  -8        111.75        113.33         3.40 o                         
   2   3  -8         15.46         15.48         1.02 o                         
   3   3  -8         28.11         28.76         1.51 o                         
   0   4  -8         12.05         12.05         0.88 o                         
   1   4  -8          5.88          5.54         0.61 o                         
   2   4  -8         76.54         74.25         2.70 o                         
   3   4  -8         73.17         73.30         2.76 o                         
  -4  -7  -7          6.44          6.67         0.71 o                         
  -3  -7  -7         81.40         77.69         2.54 o                         
  -2  -7  -7         40.93         39.24         1.23 o                         
  -1  -7  -7         30.61         29.95         1.06 o                         
   0  -7  -7         20.48         19.04         1.18 o                         
  -5  -6  -7         23.46         23.43         1.33 o                         
  -4  -6  -7         58.55         60.32         2.32 o                         
  -3  -6  -7         34.60         33.00         1.07 o                         
  -2  -6  -7         33.01         31.81         1.94 o                         
  -1  -6  -7         73.37         73.49         3.56 o                         
   0  -6  -7         31.71         32.46         1.52 o                         
   1  -6  -7         48.55         47.37         1.93 o                         
  -5  -5  -7        251.87        254.90         4.91 o                         
  -4  -5  -7         16.99         16.75         0.70 o                         
  -3  -5  -7         11.71         10.53         0.79 o                         
  -2  -5  -7        140.90        142.09         6.17 o                         
  -1  -5  -7         20.31         20.51         0.82 o                         
   0  -5  -7         34.87         34.80         1.00 o                         
   1  -5  -7         17.45         18.10         1.19 o                         
   2  -5  -7        144.23        149.35         7.41 o                         
  -6  -4  -7         12.99         12.27         0.95 o                         
  -5  -4  -7         20.62         20.34         0.81 o                         
  -4  -4  -7         43.68         40.25         0.92 o                         
  -3  -4  -7         48.43         43.41         1.12 o                         
  -2  -4  -7         13.74         14.91         0.87 o                         
  -1  -4  -7        199.41        183.82        23.14 o                         
   0  -4  -7        108.57        104.74         2.11 o                         
   1  -4  -7        159.60        159.57         3.05 o                         
   2  -4  -7         16.48         16.60         0.72 o                         
   3  -4  -7        225.10        226.29        10.08 o                         
  -6  -3  -7         16.77         15.12         0.74 o                         
  -5  -3  -7         27.74         27.68         0.95 o                         
  -4  -3  -7         56.67         56.59         1.12 o                         
  -3  -3  -7          5.31          5.22         0.33 o                         
  -2  -3  -7         32.33         28.89         0.88 o                         
  -1  -3  -7        256.19        242.32         5.92 o                         
   0  -3  -7          7.35          8.05         0.40 o                         
   1  -3  -7        192.05        206.13        12.31 o                         
   2  -3  -7         58.45         62.12         1.53 o                         
   3  -3  -7         68.28         70.43         1.75 o                         
   4  -3  -7         29.41         30.96         1.65 o                         
  -6  -2  -7          8.95          8.18         0.56 o                         
  -5  -2  -7         28.52         29.59         1.31 o                         
  -4  -2  -7         41.96         42.74         0.90 o                         
  -3  -2  -7        181.76        185.02         2.66 o                         
  -2  -2  -7        132.12        135.77         1.99 o                         
  -1  -2  -7        180.95        184.54         9.72 o                         
   0  -2  -7        291.57        296.24        13.67 o                         
   1  -2  -7         28.40         31.21         0.89 o                         
   2  -2  -7          3.22          3.75         0.31 o                         
   3  -2  -7         45.50         49.08         2.88 o                         
   4  -2  -7         10.90         11.32         0.61 o                         
  -5  -1  -7         33.27         33.13         1.11 o                         
  -4  -1  -7         65.58         64.86         1.55 o                         
  -3  -1  -7        197.59        201.76         2.84 o                         
  -2  -1  -7         76.19         74.76         1.20 o                         
  -1  -1  -7        202.48        201.26         3.11 o                         
   0  -1  -7        104.18        110.32         1.66 o                         
   1  -1  -7         47.85         43.16         1.14 o                         
   2  -1  -7         44.97         47.84         1.51 o                         
   3  -1  -7         14.51         14.35         0.66 o                         
   4  -1  -7          4.73          5.59         0.44 o                         
  -5   0  -7        173.92        170.92         4.37 o                         
  -4   0  -7         61.34         65.97         2.17 o                         
  -3   0  -7         66.66         66.66         1.99 o                         
  -2   0  -7        270.70        264.13         3.53 o                         
  -1   0  -7        104.44        102.71         1.58 o                         
   0   0  -7          4.81          5.17         0.25 o                         
   1   0  -7        192.05        185.56         4.60 o                         
   2   0  -7         64.84         58.79         1.96 o                         
   3   0  -7         60.30         62.17         2.19 o                         
   4   0  -7         15.24         15.49         0.71 o                         
  -5   1  -7          8.41          9.26         0.91 o                         
  -4   1  -7         49.54         54.77         2.21 o                         
  -3   1  -7         57.57         61.96         2.24 o                         
  -2   1  -7         61.84         61.87         1.44 o                         
  -1   1  -7        190.02        190.11         2.69 o                         
   0   1  -7        211.95        203.82         4.65 o                         
   1   1  -7         29.63         29.71         1.21 o                         
   2   1  -7        114.55        112.70         3.22 o                         
   3   1  -7        214.00        219.84         5.67 o                         
   4   1  -7        121.08        125.10         3.79 o                         
   5   1  -7         17.19         18.24         1.21 o                         
  -4   2  -7         73.76         71.43         2.73 o                         
  -3   2  -7         13.81         12.89         0.93 o                         
  -2   2  -7         91.59         95.84         2.96 o                         
  -1   2  -7         46.43         47.32         1.61 o                         
   0   2  -7         12.84         12.02         0.50 o                         
   1   2  -7        175.02        177.14        10.13 o                         
   2   2  -7         52.50         51.71         1.90 o                         
   3   2  -7         86.18         88.23         2.87 o                         
   4   2  -7        159.88        164.17         4.70 o                         
  -3   3  -7         46.04         46.64         2.01 o                         
  -2   3  -7        124.46        126.27         3.73 o                         
  -1   3  -7         23.08         23.35         0.79 o                         
   0   3  -7        152.17        149.48         2.79 o                         
   1   3  -7         17.04         17.79         0.98 o                         
   2   3  -7         40.08         39.90         1.67 o                         
   3   3  -7          0.19          0.00         0.28 o                         
   4   3  -7         43.66         46.89         2.03 o                         
  -2   4  -7          1.38          1.92         0.39 o                         
  -1   4  -7         28.80         29.60         1.11 o                         
   0   4  -7         14.41         14.74         0.94 o                         
   1   4  -7         20.01         19.21         1.12 o                         
   2   4  -7         14.36         15.00         1.01 o                         
   3   4  -7         22.33         24.21         1.36 o                         
   4   4  -7         20.05         20.11         1.31 o                         
  -1   5  -7         14.76         14.05         0.98 o                         
   0   5  -7          7.93          7.89         0.75 o                         
   1   5  -7         80.67         82.35         2.89 o                         
   2   5  -7        142.20        141.81         4.32 o                         
   3   5  -7          0.50          0.68         0.36 o                         
  -3  -7  -6         70.68         69.06         1.81 o                         
  -2  -7  -6         37.44         37.71         1.21 o                         
  -1  -7  -6         41.92         40.39         1.25 o                         
   0  -7  -6         66.08         66.77         3.05 o                         
  -5  -6  -6         42.90         44.30         1.91 o                         
  -4  -6  -6        158.63        155.47         3.12 o                         
  -3  -6  -6          4.98          4.59         0.39 o                         
  -2  -6  -6         14.82         13.93         0.64 o                         
  -1  -6  -6         94.04         93.47         2.08 o                         
   0  -6  -6         61.94         63.37         1.59 o                         
   1  -6  -6         56.50         57.42         2.58 o                         
  -6  -5  -6         41.77         41.96         1.92 o                         
  -5  -5  -6         44.30         41.36         1.77 o                         
  -4  -5  -6         44.47         47.07         1.29 o                         
  -3  -5  -6         21.57         17.45         0.97 o                         
  -2  -5  -6        180.51        175.99         5.52 o                         
  -1  -5  -6          9.32         10.62         0.76 o                         
   0  -5  -6          6.02          6.62         0.39 o                         
   1  -5  -6         33.04         36.10         0.86 o                         
   2  -5  -6         22.19         22.23         1.01 o                         
   3  -5  -6         26.20         26.20         1.47 o                         
  -6  -4  -6         90.88         89.22         3.06 o                         
  -5  -4  -6         26.00         25.91         0.90 o                         
  -4  -4  -6         29.42         28.32         0.73 o                         
  -3  -4  -6         20.21         23.57         0.71 o                         
  -2  -4  -6         16.63         12.96         0.52 o                         
  -1  -4  -6        123.04        116.91         3.73 o                         
   0  -4  -6         33.60         34.35         0.97 o                         
   1  -4  -6         43.63         41.27         0.87 o                         
   2  -4  -6         29.56         31.41         0.98 o                         
   3  -4  -6         97.60         96.24         6.33 o                         
  -6  -3  -6          1.61          1.39         0.23 o                         
  -5  -3  -6         80.95         78.16         1.80 o                         
  -4  -3  -6        120.13        118.67         1.90 o                         
  -3  -3  -6         46.61         46.33         1.19 o                         
  -2  -3  -6        182.25        191.49         3.83 o                         
  -1  -3  -6        340.10        281.84        31.51 o                         
   0  -3  -6        660.47        568.91         9.06 o                         
   1  -3  -6         41.59         41.37         0.98 o                         
   2  -3  -6         92.39         92.31         1.96 o                         
   3  -3  -6         14.45         14.42         0.65 o                         
   4  -3  -6         62.11         67.27         2.57 o                         
  -6  -2  -6         11.87         11.81         0.66 o                         
  -5  -2  -6         56.22         58.16         2.00 o                         
  -4  -2  -6         18.39         18.65         0.53 o                         
  -3  -2  -6         84.58         85.60         1.39 o                         
  -2  -2  -6        191.85        186.99         2.59 o                         
  -1  -2  -6         49.14         50.08         2.03 o                         
   0  -2  -6       1023.48        945.86        35.55 o                         
   1  -2  -6        227.82        207.04         3.53 o                         
   2  -2  -6         14.19         17.36         0.63 o                         
   3  -2  -6         17.33         16.30         0.66 o                         
   4  -2  -6         92.40         91.70         2.08 o                         
  -6  -1  -6         12.14         11.38         0.67 o                         
  -5  -1  -6          0.97          1.10         0.21 o                         
  -4  -1  -6        324.86        325.86        12.91 o                         
  -3  -1  -6        149.55        151.94         2.21 o                         
  -2  -1  -6        212.67        203.92         2.77 o                         
  -1  -1  -6         15.51         15.12         0.76 o                         
   0  -1  -6         33.10         34.15         0.65 o                         
   1  -1  -6         10.64         13.02         0.40 o                         
   2  -1  -6        272.80        287.01         5.79 o                         
   3  -1  -6         34.10         38.74         1.52 o                         
   4  -1  -6         19.17         18.89         0.78 o                         
   5  -1  -6         84.17         91.86         3.27 o                         
  -5   0  -6         53.21         50.74         1.45 o                         
  -4   0  -6         16.54         17.09         0.68 o                         
  -3   0  -6        288.94        287.34         3.85 o                         
  -2   0  -6         81.44         83.90         1.09 o                         
  -1   0  -6         10.51         10.38         0.32 o                         
   0   0  -6         13.36         16.05         0.62 o                         
   1   0  -6         67.77         65.19         1.92 o                         
   2   0  -6          9.53          8.00         0.58 o                         
   3   0  -6         31.18         36.32         1.47 o                         
   4   0  -6        125.11        128.55         3.75 o                         
   5   0  -6         25.47         25.38         1.31 o                         
  -5   1  -6          9.80          9.65         0.63 o                         
  -4   1  -6         58.77         60.27         1.56 o                         
  -3   1  -6        101.04        102.51         2.09 o                         
  -2   1  -6        158.18        157.49         1.92 o                         
  -1   1  -6          5.44          5.54         0.23 o                         
   0   1  -6         28.39         27.82         0.73 o                         
   1   1  -6          6.09          6.35         0.48 o                         
   2   1  -6         57.93         55.47         1.87 o                         
   3   1  -6        211.45        205.68         5.26 o                         
   4   1  -6         58.82         60.06         2.19 o                         
   5   1  -6         33.64         36.18         1.72 o                         
  -4   2  -6         64.97         66.14         1.74 o                         
  -3   2  -6          2.50          3.72         0.49 o                         
  -2   2  -6        188.91        184.65         3.26 o                         
  -1   2  -6        379.97        371.24         6.01 o                         
   0   2  -6         88.98         89.45         1.75 o                         
   1   2  -6         39.60         40.96         0.99 o                         
   2   2  -6         96.61         93.17         2.77 o                         
   3   2  -6         34.35         36.29         1.53 o                         
   4   2  -6        133.98        139.23         4.05 o                         
   5   2  -6         37.71         37.17         1.77 o                         
  -4   3  -6          1.20          0.93         0.37 o                         
  -3   3  -6         76.84         83.61         2.88 o                         
  -2   3  -6          2.24          3.02         0.27 o                         
  -1   3  -6         35.00         34.96         0.96 o                         
   0   3  -6        218.48        220.10         8.42 o                         
   1   3  -6        315.34        299.42         4.94 o                         
   2   3  -6          4.12          4.23         0.48 o                         
   3   3  -6         54.28         56.87         2.11 o                         
   4   3  -6         54.09         58.37         2.26 o                         
   5   3  -6         13.93         15.03         1.09 o                         
  -3   4  -6         68.89         74.42         2.78 o                         
  -2   4  -6         10.84         10.61         0.56 o                         
  -1   4  -6         51.68         49.89         1.30 o                         
   0   4  -6         26.70         27.20         0.85 o                         
   1   4  -6        126.76        117.68         3.45 o                         
   2   4  -6         62.52         59.61         2.19 o                         
   3   4  -6         43.95         44.49         1.88 o                         
   4   4  -6          5.13          5.46         0.65 o                         
  -2   5  -6         61.78         61.37         2.39 o                         
  -1   5  -6          5.57          5.48         0.59 o                         
   0   5  -6          7.83          8.11         0.73 o                         
   1   5  -6         29.76         29.46         1.46 o                         
   2   5  -6         53.96         57.74         2.27 o                         
   3   5  -6         36.04         37.52         1.79 o                         
   1   6  -6         11.82         11.57         0.96 o                         
   2   6  -6         30.55         30.38         1.63 o                         
  -3  -8  -5          1.97          2.09         0.43 o                         
  -2  -8  -5         26.61         24.70         1.45 o                         
  -5  -7  -5         33.03         32.95         1.66 o                         
  -4  -7  -5         33.94         30.83         1.62 o                         
  -3  -7  -5          8.37          6.81         0.68 o                         
  -2  -7  -5         18.83         18.68         0.81 o                         
  -1  -7  -5          8.57          8.32         0.52 o                         
   0  -7  -5        147.68        139.03         4.71 o                         
   1  -7  -5         36.10         30.62         2.71 o                         
  -5  -6  -5          4.09          4.04         0.53 o                         
  -4  -6  -5        155.27        153.83         4.33 o                         
  -3  -6  -5         74.46         79.65         1.95 o                         
  -2  -6  -5        107.18        103.29         2.51 o                         
  -1  -6  -5         69.33         67.48         1.62 o                         
   0  -6  -5         54.95         53.17         1.38 o                         
   1  -6  -5         30.71         30.75         0.99 o                         
   2  -6  -5         66.24         66.59         2.43 o                         
  -6  -5  -5          3.74          3.84         0.56 o                         
  -5  -5  -5         49.55         48.87         1.96 o                         
  -4  -5  -5         10.36          8.48         0.67 o                         
  -3  -5  -5         75.52         76.90         1.41 o                         
  -2  -5  -5        458.84        420.60         9.36 o                         
  -1  -5  -5        221.82        220.11         5.93 o                         
   0  -5  -5         57.93         58.20         2.07 o                         
   1  -5  -5        160.85        156.46         5.48 o                         
   2  -5  -5         13.36         13.25         0.58 o                         
   3  -5  -5          9.85         10.39         0.88 o                         
  -6  -4  -5         56.18         53.43         2.19 o                         
  -5  -4  -5         30.28         30.47         0.96 o                         
  -4  -4  -5         12.46         12.27         0.44 o                         
  -3  -4  -5         62.66         61.61         1.14 o                         
  -2  -4  -5         12.38         11.34         0.49 o                         
  -1  -4  -5        342.19        322.94         5.31 o                         
   0  -4  -5        152.67        150.99        10.35 o                         
   1  -4  -5         43.44         44.26         1.04 o                         
   2  -4  -5         70.10         68.15         1.71 o                         
   3  -4  -5        167.65        170.06         3.20 o                         
   4  -4  -5         20.31         20.74         1.33 o                         
  -6  -3  -5          4.39          4.39         0.38 o                         
  -5  -3  -5         98.26         95.33         2.73 o                         
  -4  -3  -5         13.84         13.38         0.44 o                         
  -3  -3  -5         16.79         17.69         0.51 o                         
  -2  -3  -5         33.67         34.28         0.71 o                         
  -1  -3  -5        452.66        424.06        25.94 o                         
   0  -3  -5          2.85          3.05         0.18 o                         
   1  -3  -5        137.24        136.85         2.48 o                         
   2  -3  -5         48.07         46.66         0.93 o                         
   3  -3  -5         44.28         43.66         1.18 o                         
   4  -3  -5        108.31        108.40         3.47 o                         
  -6  -2  -5         37.82         38.32         1.25 o                         
  -5  -2  -5         19.50         18.75         0.96 o                         
  -4  -2  -5        167.47        171.13         3.62 o                         
  -3  -2  -5        123.83        122.54         2.86 o                         
  -2  -2  -5         93.52        105.53         1.57 o                         
  -1  -2  -5         79.79         89.78         1.86 o                         
   0  -2  -5        424.12        340.47        41.27 o                         
   1  -2  -5        112.43        111.10         1.61 o                         
   2  -2  -5         39.12         47.39         1.07 o                         
   3  -2  -5        114.75        124.44         2.43 o                         
   4  -2  -5         36.86         36.83         1.09 o                         
   5  -2  -5         20.00         21.67         1.33 o                         
  -6  -1  -5          9.46          9.72         0.62 o                         
  -5  -1  -5         52.52         51.69         1.40 o                         
  -4  -1  -5        118.64        116.78         2.31 o                         
  -3  -1  -5        933.43        880.56        11.52 o                         
  -2  -1  -5         73.15         75.56         1.45 o                         
  -1  -1  -5        386.44        348.35         5.50 o                         
   0  -1  -5        145.40        146.83         2.01 o                         
   1  -1  -5         52.50         54.99         2.07 o                         
   2  -1  -5        112.99        115.72         3.08 o                         
   3  -1  -5          4.99          3.77         0.66 o                         
   4  -1  -5         43.69         46.40         1.70 o                         
   5  -1  -5         85.85         89.88         3.13 o                         
  -6   0  -5          8.73          8.87         1.02 o                         
  -5   0  -5         30.16         30.37         1.71 o                         
  -4   0  -5          8.52          8.01         0.45 o                         
  -3   0  -5        371.92        375.44         6.05 o                         
  -2   0  -5        302.31        288.96         3.87 o                         
  -1   0  -5         91.64         93.50         1.28 o                         
   0   0  -5         31.50         34.38         0.78 o                         
   1   0  -5        511.77        493.08        10.88 o                         
   2   0  -5         97.04         70.49        18.73 o                         
   3   0  -5        150.55        145.90         3.87 o                         
   4   0  -5         86.50         84.63         2.56 o                         
   5   0  -5        119.89        113.62         3.36 o                         
  -5   1  -5         16.45         17.90         0.83 o                         
  -4   1  -5         65.45         68.63         1.67 o                         
  -3   1  -5         23.14         24.16         1.13 o                         
  -2   1  -5         43.32         42.43         0.73 o                         
  -1   1  -5         88.98         98.43         1.24 o                         
   0   1  -5          9.05          8.47         0.21 o                         
   1   1  -5          7.25          7.53         0.49 o                         
   2   1  -5        138.54        136.72         3.57 o                         
   3   1  -5        379.56        361.57         8.48 o                         
   4   1  -5         41.39         43.49         1.71 o                         
   5   1  -5        126.40        126.40         2.65 o                         
  -5   2  -5         56.41         56.25         1.69 o                         
  -4   2  -5         13.52         15.35         1.04 o                         
  -3   2  -5          5.52          4.75         0.53 o                         
  -2   2  -5         99.52        103.43         1.55 o                         
  -1   2  -5         61.38         60.81         2.07 o                         
   0   2  -5         35.05         36.18         1.41 o                         
   1   2  -5        166.76        168.11         3.51 o                         
   2   2  -5        445.17        434.33         9.91 o                         
   3   2  -5         34.36         34.32         1.42 o                         
   4   2  -5        152.40        158.11         4.36 o                         
   5   2  -5         15.98         15.27         1.04 o                         
  -4   3  -5         30.08         29.21         1.62 o                         
  -3   3  -5         86.33         94.66         3.07 o                         
  -2   3  -5         56.65         56.63         2.00 o                         
  -1   3  -5         35.43         36.01         1.56 o                         
   0   3  -5         79.14         78.42         1.59 o                         
   1   3  -5        152.75        150.23         3.69 o                         
   2   3  -5         60.15         57.32         1.97 o                         
   3   3  -5        107.65        109.30         3.23 o                         
   4   3  -5          5.17          6.05         0.63 o                         
   5   3  -5          6.61          6.86         0.70 o                         
  -3   4  -5         22.32         25.43         1.43 o                         
  -2   4  -5        114.69        124.86         3.68 o                         
  -1   4  -5         26.06         24.50         1.41 o                         
   0   4  -5        135.37        129.77         2.45 o                         
   1   4  -5         20.71         20.83         1.07 o                         
   2   4  -5         79.73         82.76         2.65 o                         
   3   4  -5         32.20         33.94         1.53 o                         
   4   4  -5         21.67         24.11         1.32 o                         
   5   4  -5         33.19         34.49         1.73 o                         
  -2   5  -5         83.18         82.68         1.99 o                         
  -1   5  -5          5.01          4.41         0.36 o                         
   0   5  -5         18.53         16.90         1.02 o                         
   1   5  -5         69.70         68.40         2.40 o                         
   2   5  -5        100.13        101.48         3.20 o                         
   3   5  -5          7.66          7.97         0.74 o                         
   4   5  -5        119.67        128.15         3.98 o                         
   0   6  -5         54.93         51.49         2.12 o                         
   1   6  -5         22.24         22.40         1.31 o                         
   2   6  -5         63.35         61.60         2.42 o                         
   3   6  -5         35.38         35.57         1.78 o                         
  -3  -8  -4         28.09         24.82         1.46 o                         
  -2  -8  -4         18.97         19.57         1.33 o                         
  -1  -8  -4         61.97         63.09         2.55 o                         
  -5  -7  -4         15.20         15.06         1.09 o                         
  -4  -7  -4          1.59          2.27         0.46 o                         
  -3  -7  -4         19.52         18.41         1.16 o                         
  -2  -7  -4         12.19         12.28         0.95 o                         
  -1  -7  -4         30.39         30.93         1.07 o                         
   0  -7  -4         61.31         59.60         2.40 o                         
   1  -7  -4         57.07         53.63         2.18 o                         
  -5  -6  -4          3.63          3.41         0.49 o                         
  -4  -6  -4         80.83         81.42         3.17 o                         
  -3  -6  -4         18.59         15.96         1.00 o                         
  -2  -6  -4         70.83         72.16         1.74 o                         
  -1  -6  -4        263.92        250.94         4.46 o                         
   0  -6  -4         95.91         93.35         2.01 o                         
   1  -6  -4         23.66         22.94         1.02 o                         
   2  -6  -4         38.17         39.68         1.76 o                         
  -6  -5  -4         23.83         25.63         1.45 o                         
  -5  -5  -4         61.07         60.28         2.25 o                         
  -4  -5  -4         27.39         25.46         1.24 o                         
  -3  -5  -4        127.64        125.36         2.03 o                         
  -2  -5  -4        191.14        181.14         3.30 o                         
  -1  -5  -4         51.67         53.60         2.50 o                         
   0  -5  -4        219.60        211.70        10.53 o                         
   1  -5  -4         90.66         91.05         1.92 o                         
   2  -5  -4          4.74          4.81         0.28 o                         
   3  -5  -4         22.26         22.87         0.91 o                         
  -6  -4  -4         61.82         62.31         2.41 o                         
  -5  -4  -4        107.67        104.58         2.15 o                         
  -4  -4  -4        146.62        144.61         2.69 o                         
  -3  -4  -4        236.90        239.98         6.51 o                         
  -2  -4  -4         41.70         42.44         0.90 o                         
  -1  -4  -4        323.60        322.16         5.28 o                         
   0  -4  -4        104.45        109.80         2.34 o                         
   1  -4  -4         14.28         13.76         0.66 o                         
   2  -4  -4         19.23         19.57         0.56 o                         
   3  -4  -4         67.12         69.27         2.47 o                         
   4  -4  -4          1.06          0.84         0.28 o                         
  -6  -3  -4         16.55         15.44         1.05 o                         
  -5  -3  -4         50.86         52.99         2.33 o                         
  -4  -3  -4        199.62        188.78         3.32 o                         
  -3  -3  -4         45.63         43.58         1.20 o                         
  -2  -3  -4        431.29        425.24         7.85 o                         
  -1  -3  -4         69.35         74.80         1.48 o                         
   0  -3  -4        149.92        144.86         2.97 o                         
   1  -3  -4         63.97         65.47         1.83 o                         
   2  -3  -4        319.29        304.66         5.07 o                         
   3  -3  -4         39.10         41.95         1.10 o                         
   4  -3  -4        117.74        118.21         3.63 o                         
  -6  -2  -4         35.40         35.07         1.80 o                         
  -5  -2  -4         28.63         28.04         0.91 o                         
  -4  -2  -4         48.01         48.52         1.48 o                         
  -3  -2  -4        177.73        180.27         2.51 o                         
  -2  -2  -4        730.21        749.87         9.33 o                         
  -1  -2  -4        187.61        192.17         2.50 o                         
   0  -2  -4        601.45        534.75        10.92 o                         
   1  -2  -4         14.28         15.83         0.46 o                         
   2  -2  -4        312.23        311.09         5.03 o                         
   3  -2  -4        132.98        129.89         2.33 o                         
   4  -2  -4        298.93        292.16         7.55 o                         
   5  -2  -4         23.18         25.31         1.40 o                         
  -6  -1  -4          2.19          2.10         0.29 o                         
  -5  -1  -4         24.52         23.42         0.85 o                         
  -4  -1  -4        125.15        127.80         2.45 o                         
  -3  -1  -4        107.46        106.06         1.91 o                         
  -2  -1  -4        263.82        265.18         5.68 o                         
  -1  -1  -4        792.58        790.43        12.15 o                         
   0  -1  -4         44.17         45.16         0.70 o                         
   1  -1  -4        244.88        235.13         3.47 o                         
   2  -1  -4        135.53        140.33         3.49 o                         
   3  -1  -4          7.18          7.36         0.73 o                         
   4  -1  -4         74.84         77.08         1.90 o                         
   5  -1  -4        107.85        120.28         3.76 o                         
  -6   0  -4        152.62        150.35         4.77 o                         
  -5   0  -4         59.61         61.18         1.59 o                         
  -4   0  -4        141.29        137.40         4.21 o                         
  -3   0  -4        144.31        139.98         1.96 o                         
  -2   0  -4        222.18        214.42         3.16 o                         
  -1   0  -4        108.17        122.45         1.75 o                         
   0   0  -4        258.91        262.22         7.61 o                         
   1   0  -4        429.42        423.97         9.34 o                         
   2   0  -4         18.10         18.87         0.81 o                         
   3   0  -4         73.41         74.33         2.23 o                         
   4   0  -4         59.53         56.26         1.33 o                         
   5   0  -4         28.62         29.10         1.29 o                         
  -5   1  -4         48.83         49.72         2.71 o                         
  -4   1  -4        124.42        134.27         2.71 o                         
  -3   1  -4        132.00        133.21         3.65 o                         
  -2   1  -4        145.82        146.46         5.14 o                         
  -1   1  -4         18.24         18.87         0.48 o                         
   0   1  -4        188.49        199.25         2.58 o                         
   1   1  -4         89.84         91.85         2.31 o                         
   2   1  -4        765.11        727.96        15.91 o                         
   3   1  -4         52.11         53.35         1.78 o                         
   4   1  -4         42.26         43.19         1.64 o                         
   5   1  -4         14.42         14.77         0.66 o                         
   6   1  -4         81.24         78.21         2.72 o                         
  -5   2  -4         84.70         89.78         3.97 o                         
  -4   2  -4          0.94          0.56         0.31 o                         
  -3   2  -4          6.35          6.12         0.62 o                         
  -2   2  -4         70.63         73.69         5.09 o                         
  -1   2  -4        227.45        223.34         3.68 o                         
   0   2  -4        242.27        239.52         3.89 o                         
   1   2  -4        478.97        476.52        14.86 o                         
   2   2  -4        499.18        488.90        10.96 o                         
   3   2  -4        340.45        336.76         7.90 o                         
   4   2  -4         38.02         38.46         1.55 o                         
   5   2  -4         14.12         14.49         0.95 o                         
   6   2  -4         17.22         17.06         0.80 o                         
  -4   3  -4         11.61         12.60         1.03 o                         
  -3   3  -4         39.77         40.29         1.74 o                         
  -2   3  -4         36.38         41.19         1.62 o                         
  -1   3  -4         33.72         37.09         1.36 o                         
   0   3  -4        266.71        262.44         9.07 o                         
   1   3  -4         71.53         66.90         1.42 o                         
   2   3  -4        238.20        238.78         5.83 o                         
   3   3  -4        383.98        367.15         8.63 o                         
   4   3  -4         22.62         23.74         1.20 o                         
   5   3  -4         22.78         24.44         1.31 o                         
  -4   4  -4         54.10         68.50         2.91 o                         
  -3   4  -4         11.01         10.96         0.91 o                         
  -2   4  -4         33.47         40.37         1.68 o                         
  -1   4  -4        319.51        361.81         8.52 o                         
   0   4  -4         75.19         78.95         2.68 o                         
   1   4  -4        172.78        172.39         2.99 o                         
   2   4  -4         28.91         28.92         1.27 o                         
   3   4  -4          6.83          7.64         0.64 o                         
   4   4  -4          8.27          8.91         0.75 o                         
   5   4  -4         39.20         42.06         1.87 o                         
  -3   5  -4         38.38         43.04         2.09 o                         
  -2   5  -4         17.65         19.54         1.21 o                         
  -1   5  -4         12.30         13.19         0.88 o                         
   0   5  -4         61.76         61.95         1.45 o                         
   1   5  -4         55.23         55.61         2.03 o                         
   2   5  -4          0.02          0.19         0.24 o                         
   3   5  -4         20.16         20.23         1.16 o                         
   4   5  -4         55.21         56.41         2.21 o                         
   5   5  -4          5.88          6.20         0.70 o                         
  -1   6  -4         42.53         42.00         1.86 o                         
   0   6  -4         45.90         46.58         1.95 o                         
   1   6  -4        110.20        114.38         3.56 o                         
   2   6  -4          9.62          9.75         0.82 o                         
   3   6  -4         66.07         69.08         2.58 o                         
   4   6  -4         16.35         16.74         1.16 o                         
  -3  -8  -3         18.76         18.30         1.24 o                         
  -2  -8  -3         50.53         50.66         2.24 o                         
  -1  -8  -3         37.77         39.69         1.99 o                         
  -5  -7  -3          0.32          0.65         0.30 o                         
  -4  -7  -3         73.11         73.57         2.79 o                         
  -3  -7  -3         13.87         12.98         0.96 o                         
  -2  -7  -3         12.32         14.75         1.04 o                         
  -1  -7  -3         43.26         40.04         1.78 o                         
   0  -7  -3        148.58        137.98         4.09 o                         
   1  -7  -3          8.44          8.45         0.79 o                         
  -6  -6  -3          2.82          2.81         0.50 o                         
  -5  -6  -3          0.18          1.07         0.31 o                         
  -4  -6  -3         53.10         53.62         1.49 o                         
  -3  -6  -3          0.05          0.00         0.17 o                         
  -2  -6  -3        226.49        213.08         5.59 o                         
  -1  -6  -3         96.94         95.59         3.57 o                         
   0  -6  -3        291.88        283.63         4.92 o                         
   1  -6  -3         60.39         59.17         2.73 o                         
   2  -6  -3         41.44         43.86         1.90 o                         
  -6  -5  -3         11.15         11.96         0.97 o                         
  -5  -5  -3         66.14         62.90         2.32 o                         
  -4  -5  -3          5.99          5.66         0.57 o                         
  -3  -5  -3        183.46        176.38         3.27 o                         
  -2  -5  -3         17.58         19.52         0.71 o                         
  -1  -5  -3         28.10         27.14         0.82 o                         
   0  -5  -3         86.46         85.90         1.79 o                         
   1  -5  -3        236.37        235.05         4.08 o                         
   2  -5  -3         13.56         12.71         0.54 o                         
   3  -5  -3         46.20         45.86         1.35 o                         
  -6  -4  -3         29.55         27.95         1.48 o                         
  -5  -4  -3          7.76          7.39         0.64 o                         
  -4  -4  -3        258.46        249.77         4.21 o                         
  -3  -4  -3        499.89        508.33        19.35 o                         
  -2  -4  -3         29.44         28.62         0.84 o                         
  -1  -4  -3         96.51        100.16         1.93 o                         
   0  -4  -3         16.92         15.92         0.54 o                         
   1  -4  -3          7.02          8.08         0.54 o                         
   2  -4  -3         59.69         59.06         1.38 o                         
   3  -4  -3         37.48         38.87         1.65 o                         
   4  -4  -3         11.06         10.34         0.85 o                         
  -6  -3  -3         49.82         49.67         2.06 o                         
  -5  -3  -3        137.42        137.54         6.80 o                         
  -4  -3  -3         13.38         13.57         0.75 o                         
  -3  -3  -3        135.36        132.50         1.94 o                         
  -2  -3  -3        688.68        688.38        14.31 o                         
  -1  -3  -3        121.14        127.40         2.46 o                         
   0  -3  -3         61.28         63.99         1.40 o                         
   1  -3  -3         27.15         27.79         0.92 o                         
   2  -3  -3        119.11        117.59         4.17 o                         
   3  -3  -3         30.53         28.85         0.95 o                         
   4  -3  -3        139.74        142.22         4.11 o                         
   5  -3  -3         67.85         69.68         2.63 o                         
  -6  -2  -3         35.81         36.01         1.14 o                         
  -5  -2  -3         82.23         78.97         2.25 o                         
  -4  -2  -3        221.59        219.48         4.55 o                         
  -3  -2  -3        460.77        457.12         7.18 o                         
  -2  -2  -3         70.33         70.89         1.35 o                         
  -1  -2  -3       1274.29       1096.00        17.24 o                         
   0  -2  -3         73.18         71.48         1.39 o                         
   1  -2  -3         90.25         85.07         0.94 o                         
   2  -2  -3         76.87         76.63         1.18 o                         
   3  -2  -3        200.65        192.18         2.68 o                         
   4  -2  -3         62.68         63.77         1.50 o                         
   5  -2  -3         42.11         42.67         1.85 o                         
  -6  -1  -3          7.96          7.90         0.52 o                         
  -5  -1  -3         23.86         24.57         1.02 o                         
  -4  -1  -3         63.38         62.73         1.41 o                         
  -3  -1  -3         46.17         51.72         0.83 o                         
  -2  -1  -3         84.40         82.38         1.53 o                         
  -1  -1  -3       1581.82       1279.34        15.64 o                         
   0  -1  -3         91.75        100.40         1.30 o                         
   2  -1  -3         30.36         28.25         1.64 o                         
   3  -1  -3        128.58        126.78         2.24 o                         
   4  -1  -3          3.93          4.35         0.28 o                         
   5  -1  -3         86.59         88.86         3.41 o                         
  -6   0  -3         36.40         34.17         1.20 o                         
  -5   0  -3        210.19        204.96         6.65 o                         
  -4   0  -3        177.53        179.03         8.54 o                         
  -3   0  -3        228.64        229.35         4.49 o                         
  -2   0  -3        181.38        179.23         2.95 o                         
  -1   0  -3        525.60        520.69         7.28 o                         
   0   0  -3        201.99        197.59         3.17 o                         
   1   0  -3       1034.52       1016.42        21.66 o                         
   2   0  -3        325.70        315.44         7.11 o                         
   3   0  -3         53.59         55.81         1.75 o                         
   4   0  -3         97.59         99.92         2.76 o                         
   5   0  -3         58.23         60.64         2.08 o                         
  -6   1  -3         33.36         34.48         1.29 o                         
  -5   1  -3         26.31         29.53         2.60 o                         
  -4   1  -3        148.64        144.08         4.19 o                         
  -3   1  -3         91.74         95.83         2.75 o                         
  -2   1  -3         22.95         25.79         1.01 o                         
  -1   1  -3        373.05        352.38        27.92 o                         
   0   1  -3        188.76        198.93         3.02 o                         
   1   1  -3         49.24         49.97         0.87 o                         
   2   1  -3        271.76        255.68         5.90 o                         
   3   1  -3        139.92        136.69         3.52 o                         
   4   1  -3         43.41         43.50         1.58 o                         
   5   1  -3         96.23         97.34         2.41 o                         
   6   1  -3         73.87         71.24         2.55 o                         
  -5   2  -3         92.84        100.29         5.67 o                         
  -4   2  -3         19.29         21.58         1.20 o                         
  -3   2  -3          8.13          7.96         0.65 o                         
  -2   2  -3        175.84        197.55         4.85 o                         
  -1   2  -3        133.32        152.92         3.71 o                         
   0   2  -3        207.36        205.44         3.33 o                         
   1   2  -3        330.09        332.86         6.43 o                         
   2   2  -3        136.17        131.01         3.34 o                         
   3   2  -3        148.99        148.68         3.82 o                         
   4   2  -3         98.59         97.63         2.86 o                         
   5   2  -3          5.04          4.49         0.50 o                         
   6   2  -3          9.40          9.69         0.57 o                         
  -4   3  -3         13.37         15.50         1.08 o                         
  -3   3  -3         62.74         66.13         2.30 o                         
  -2   3  -3         85.47         79.55         1.72 o                         
  -1   3  -3        513.73        540.93         8.49 o                         
   0   3  -3        708.80        678.51        15.21 o                         
   1   3  -3          6.84          6.57         0.83 o                         
   2   3  -3         44.91         50.31         1.66 o                         
   3   3  -3        122.48        119.77         3.28 o                         
   4   3  -3          2.00          2.02         0.35 o                         
   5   3  -3         69.91         71.20         2.44 o                         
   6   3  -3         28.98         30.37         1.81 o                         
  -4   4  -3         51.71         53.83         2.34 o                         
  -3   4  -3          1.04          1.40         0.36 o                         
  -2   4  -3         42.66         46.08         1.26 o                         
  -1   4  -3        171.31        174.84         3.16 o                         
   0   4  -3        368.73        384.60         7.61 o                         
   1   4  -3        161.63        153.20         2.16 o                         
   2   4  -3        142.09        133.44         3.61 o                         
   3   4  -3          0.22          0.13         0.19 o                         
   4   4  -3         49.50         49.38         1.88 o                         
   5   4  -3          7.55          9.01         0.77 o                         
  -3   5  -3         15.44         16.19         1.14 o                         
  -2   5  -3         85.06         85.57         2.04 o                         
  -1   5  -3         28.35         29.78         0.94 o                         
   0   5  -3        171.47        172.28         3.10 o                         
   1   5  -3         44.10         47.14         1.16 o                         
   2   5  -3         10.12          7.27         0.62 o                         
   3   5  -3         19.18         19.55         1.09 o                         
   4   5  -3         54.65         57.59         2.18 o                         
   5   5  -3         29.95         31.19         1.58 o                         
  -2   6  -3         15.76         15.21         1.07 o                         
  -1   6  -3         34.65         36.44         1.15 o                         
   0   6  -3         30.95         30.57         1.77 o                         
   1   6  -3          9.09          9.23         0.49 o                         
   2   6  -3         69.49         79.19         2.71 o                         
   3   6  -3         10.15         11.18         0.87 o                         
   4   6  -3         26.08         26.37         1.45 o                         
   0   7  -3          0.15          0.01         0.42 o                         
   1   7  -3         41.00         39.49         1.87 o                         
   2   7  -3         15.85         18.34         1.21 o                         
   3   7  -3         67.25         69.96         2.70 o                         
  -3  -8  -2         28.43         28.01         1.58 o                         
  -2  -8  -2         15.61         16.56         1.18 o                         
  -1  -8  -2         67.48         66.42         2.65 o                         
  -5  -7  -2          9.52          9.92         0.88 o                         
  -4  -7  -2         48.61         51.25         2.19 o                         
  -3  -7  -2         26.93         24.06         1.36 o                         
  -2  -7  -2         21.60         21.28         1.25 o                         
  -1  -7  -2          5.80          5.86         0.63 o                         
   0  -7  -2         80.82         78.52         2.77 o                         
   1  -7  -2         34.97         34.20         1.70 o                         
  -6  -6  -2          0.03          0.09         0.26 o                         
  -5  -6  -2         22.75         20.62         1.22 o                         
  -4  -6  -2         39.46         43.23         1.31 o                         
  -3  -6  -2         15.51         13.75         0.92 o                         
  -2  -6  -2          3.32          3.36         0.47 o                         
  -1  -6  -2        151.96        142.68         3.97 o                         
   0  -6  -2         23.75         23.27         0.80 o                         
   1  -6  -2        138.78        128.81         9.09 o                         
   2  -6  -2         43.76         44.95         1.96 o                         
  -6  -5  -2         12.48         12.64         0.99 o                         
  -5  -5  -2         33.65         33.37         1.55 o                         
  -4  -5  -2         28.51         28.33         0.95 o                         
  -3  -5  -2        665.68        627.16         9.99 o                         
  -2  -5  -2        229.83        234.51         5.85 o                         
  -1  -5  -2         29.50         28.59         1.56 o                         
   0  -5  -2         31.77         32.08         0.90 o                         
   1  -5  -2        119.05        118.19         6.81 o                         
   2  -5  -2         34.25         35.59         1.57 o                         
   3  -5  -2         69.31         66.81         2.40 o                         
  -6  -4  -2         45.81         43.91         1.92 o                         
  -5  -4  -2         73.57         70.51         2.42 o                         
  -4  -4  -2        158.62        153.42         2.71 o                         
  -3  -4  -2        229.48        250.23         9.09 o                         
  -2  -4  -2        593.65        591.04        10.72 o                         
  -1  -4  -2        219.96        205.77         3.38 o                         
   0  -4  -2        183.96        187.49         3.23 o                         
   1  -4  -2         65.05         66.26         1.41 o                         
   2  -4  -2        139.04        137.33         2.33 o                         
   3  -4  -2         12.30         12.51         0.83 o                         
   4  -4  -2          0.85          1.25         0.34 o                         
  -6  -3  -2        104.01        102.51         3.33 o                         
  -5  -3  -2         91.12         92.30         2.26 o                         
  -4  -3  -2         26.15         25.63         0.72 o                         
  -3  -3  -2          2.12          1.90         0.17 o                         
  -2  -3  -2        178.90        174.91         2.44 o                         
  -1  -3  -2         19.75         20.12         0.48 o                         
   0  -3  -2        176.57        182.98         3.29 o                         
   1  -3  -2         78.20         79.32         3.25 o                         
   2  -3  -2        237.67        253.70         9.14 o                         
   3  -3  -2        107.32        105.40         2.87 o                         
   4  -3  -2        212.76        216.50         5.65 o                         
   5  -3  -2         11.66         11.71         0.93 o                         
  -6  -2  -2        160.57        157.94         4.56 o                         
  -5  -2  -2         26.93         26.12         0.83 o                         
  -4  -2  -2        128.04        125.36         3.87 o                         
  -3  -2  -2         96.96        100.58         1.83 o                         
  -2  -2  -2        106.97        110.12         1.55 o                         
  -1  -2  -2         18.34         18.54         0.48 o                         
   0  -2  -2         92.64         97.38         1.62 o                         
   1  -2  -2         24.95         23.51         0.49 o                         
   2  -2  -2         57.54         56.18         0.90 o                         
   3  -2  -2        165.74        166.28         2.33 o                         
   4  -2  -2         54.38         54.83         1.31 o                         
   5  -2  -2         71.85         69.93         2.46 o                         
  -6  -1  -2          2.62          2.65         0.31 o                         
  -5  -1  -2        280.58        276.67         8.52 o                         
  -4  -1  -2        406.02        382.55        11.04 o                         
  -3  -1  -2         44.66         45.99         1.01 o                         
  -2  -1  -2         93.33         98.46         1.75 o                         
  -1  -1  -2        221.13        226.54         3.01 o                         
   0  -1  -2        258.17        270.21         8.43 o                         
   1  -1  -2        970.33        917.47        15.71 o                         
   2  -1  -2        874.57        852.52        29.75 o                         
   3  -1  -2        147.07        145.10         4.76 o                         
   4  -1  -2         59.34         60.61         1.28 o                         
   5  -1  -2         20.20         19.61         0.75 o                         
   6  -1  -2          5.29          5.86         0.67 o                         
  -6   0  -2         54.79         57.37         4.12 o                         
  -5   0  -2         10.18         11.06         0.57 o                         
  -4   0  -2        278.65        263.70         4.84 o                         
  -3   0  -2        309.84        313.45         5.09 o                         
  -2   0  -2        545.23        534.68        10.00 o                         
  -1   0  -2         10.69         11.92         0.31 o                         
   0   0  -2       1238.23       1015.74        21.46 o                         
   1   0  -2        161.37        170.09         3.85 o                         
   2   0  -2         19.86         23.33         0.83 o                         
   3   0  -2         99.04         96.61         2.15 o                         
   4   0  -2        212.75        205.82         5.03 o                         
   5   0  -2         33.21         34.80         1.45 o                         
   6   0  -2         43.31         41.67         1.77 o                         
  -6   1  -2         21.09         23.20         1.04 o                         
  -5   1  -2          7.39          7.59         0.51 o                         
  -4   1  -2        113.22        114.07         2.34 o                         
  -3   1  -2         48.77         48.45         1.60 o                         
  -2   1  -2       1653.83       1494.69        31.85 o                         
  -1   1  -2        364.95        320.82        14.15 o                         
   0   1  -2        454.32        447.12         6.79 o                         
   1   1  -2        249.22        278.38         4.45 o                         
   2   1  -2        754.07        677.30        14.65 o                         
   3   1  -2        246.10        237.97         8.10 o                         
   4   1  -2         25.72         23.12         1.01 o                         
   5   1  -2         23.45         22.71         0.79 o                         
   6   1  -2         57.34         59.85         2.27 o                         
  -5   2  -2         89.35         92.66         2.27 o                         
  -4   2  -2          8.68          8.96         0.74 o                         
  -3   2  -2          2.69          3.35         0.44 o                         
  -2   2  -2         38.79         44.30         1.48 o                         
  -1   2  -2         87.00        103.90         2.56 o                         
   0   2  -2         64.36         60.97         1.11 o                         
   1   2  -2        152.76        159.36         2.54 o                         
   2   2  -2        187.21        200.26         4.74 o                         
   3   2  -2         87.42         84.01         2.35 o                         
   4   2  -2        241.74        230.81         5.63 o                         
   5   2  -2         88.99         93.39         2.02 o                         
   6   2  -2         92.76         93.83         2.15 o                         
  -5   3  -2         16.96         19.57         0.96 o                         
  -4   3  -2         12.92         14.28         0.99 o                         
  -3   3  -2         60.36         63.57         2.20 o                         
  -2   3  -2         35.11         36.17         1.38 o                         
  -1   3  -2        287.09        292.33         6.76 o                         
   0   3  -2        305.77        311.23         7.00 o                         
   1   3  -2        408.51        443.82         5.62 o                         
   2   3  -2          0.36          1.20         0.25 o                         
   3   3  -2        163.20        172.22         4.33 o                         
   4   3  -2         38.58         38.46         1.48 o                         
   5   3  -2         75.69         79.25         2.55 o                         
   6   3  -2         71.41         75.76         3.65 o                         
  -4   4  -2        139.72        143.67         4.43 o                         
  -3   4  -2         17.72         17.26         1.09 o                         
  -2   4  -2         87.97         87.85         2.72 o                         
  -1   4  -2        142.17        138.88         3.69 o                         
   0   4  -2         79.32         82.22         2.31 o                         
   1   4  -2        182.84        188.26         3.22 o                         
   2   4  -2         41.18         46.43         0.98 o                         
   3   4  -2          6.57          4.80         0.45 o                         
   4   4  -2         38.44         41.90         1.63 o                         
   5   4  -2         48.88         48.95         1.90 o                         
   6   4  -2          1.60          1.40         0.34 o                         
  -3   5  -2        253.74        249.75         4.75 o                         
  -2   5  -2         29.60         29.01         1.43 o                         
  -1   5  -2         55.76         58.73         2.07 o                         
   0   5  -2        121.81        124.32         3.38 o                         
   1   5  -2         80.46         79.86         1.36 o                         
   2   5  -2         34.15         29.58         0.78 o                         
   3   5  -2          2.38          1.95         0.35 o                         
   4   5  -2         68.79         68.89         2.38 o                         
   5   5  -2          8.29          8.64         0.76 o                         
  -2   6  -2         17.98         19.92         0.88 o                         
  -1   6  -2         66.23         67.45         1.68 o                         
   0   6  -2          9.35          9.82         0.88 o                         
   1   6  -2         81.96         80.93         1.79 o                         
   2   6  -2         20.97         21.69         1.16 o                         
   3   6  -2         45.07         50.94         2.00 o                         
   4   6  -2         12.15         11.33         0.88 o                         
   5   6  -2        188.82        193.20         5.40 o                         
   0   7  -2          0.26          0.49         0.27 o                         
   1   7  -2         45.23         44.42         1.92 o                         
   2   7  -2          3.32          3.21         0.49 o                         
   3   7  -2         64.86         65.04         2.49 o                         
   4   7  -2         50.37         53.49         2.26 o                         
  -3  -8  -1         20.03         18.67         1.30 o                         
  -2  -8  -1        100.71         97.75         3.40 o                         
  -1  -8  -1          0.05          0.00         0.17 o                         
  -5  -7  -1          6.08          6.74         0.72 o                         
  -4  -7  -1        197.09        209.77         5.82 o                         
  -3  -7  -1         50.59         52.86         2.19 o                         
  -2  -7  -1         32.59         34.23         1.63 o                         
  -1  -7  -1         41.51         40.09         1.76 o                         
   0  -7  -1        102.57        100.38         3.30 o                         
   1  -7  -1          4.11          4.08         0.56 o                         
  -5  -6  -1         31.69         33.56         1.61 o                         
  -4  -6  -1         19.73         22.27         0.88 o                         
  -3  -6  -1         22.09         22.06         1.21 o                         
  -2  -6  -1         32.06         32.58         1.48 o                         
  -1  -6  -1        116.27        105.14         3.17 o                         
   0  -6  -1         63.81         61.63         2.22 o                         
   1  -6  -1         92.53         92.77         3.02 o                         
   2  -6  -1         60.77         60.83         2.42 o                         
  -6  -5  -1         12.40         12.42         0.98 o                         
  -5  -5  -1          8.19          8.69         0.76 o                         
  -4  -5  -1         34.17         34.51         1.06 o                         
  -3  -5  -1         96.77        105.13         3.50 o                         
  -2  -5  -1        273.40        276.16         6.72 o                         
  -1  -5  -1         62.34         60.25         2.00 o                         
   0  -5  -1         97.99        101.94         2.99 o                         
   1  -5  -1         22.21         22.65         0.95 o                         
   2  -5  -1         85.52         74.61         6.48 o                         
  -6  -4  -1         51.09         50.36         2.08 o                         
  -5  -4  -1         34.84         34.62         1.53 o                         
  -4  -4  -1        132.67        135.24         3.72 o                         
  -3  -4  -1        181.72        180.77         4.61 o                         
  -2  -4  -1        110.40        117.29         2.24 o                         
  -1  -4  -1        183.80        172.40         2.97 o                         
   0  -4  -1         23.83         23.48         1.66 o                         
   1  -4  -1         97.21         97.41         3.25 o                         
   2  -4  -1        131.35        123.04         2.94 o                         
   3  -4  -1          0.44          0.45         0.13 o                         
   4  -4  -1          7.42          6.70         0.64 o                         
  -6  -3  -1        299.26        287.97         7.38 o                         
  -5  -3  -1        294.73        280.14         6.93 o                         
  -4  -3  -1         81.61         85.27         1.69 o                         
  -3  -3  -1        181.21        175.19         3.09 o                         
  -2  -3  -1        393.14        397.56        15.59 o                         
  -1  -3  -1        148.87        158.13         3.23 o                         
   0  -3  -1        295.31        323.86         5.09 o                         
   1  -3  -1        147.21        151.82         2.83 o                         
   2  -3  -1         71.49         76.41         1.40 o                         
   3  -3  -1          7.66          7.14         0.38 o                         
   4  -3  -1         43.89         44.20         1.19 o                         
   5  -3  -1         17.02         18.92         1.20 o                         
  -6  -2  -1          1.03          1.22         0.30 o                         
  -5  -2  -1        175.25        171.16         7.38 o                         
  -4  -2  -1         42.87         42.20         0.99 o                         
  -3  -2  -1         72.25         73.73         1.39 o                         
  -2  -2  -1         80.90         81.83         1.42 o                         
  -1  -2  -1        909.50        826.58        10.18 o                         
   0  -2  -1        309.61        312.37         4.86 o                         
   1  -2  -1        302.44        309.78         5.19 o                         
   2  -2  -1        503.60        471.15         7.42 o                         
   3  -2  -1        940.76        883.54        12.69 o                         
   4  -2  -1         28.52         28.77         0.85 o                         
   5  -2  -1         11.82         11.52         0.56 o                         
  -6  -1  -1          5.13          5.25         0.41 o                         
  -5  -1  -1         90.09         95.17         6.21 o                         
  -4  -1  -1         62.23         62.69         2.74 o                         
  -3  -1  -1         15.00         16.14         1.31 o                         
  -2  -1  -1        135.13        153.08         2.50 o                         
  -1  -1  -1        397.02        367.97         4.73 o                         
   0  -1  -1         59.69         61.18         0.82 o                         
   2  -1  -1        181.14        177.78         4.60 o                         
   3  -1  -1        479.67        466.51         9.58 o                         
   4  -1  -1        142.15        137.39         6.26 o                         
   5  -1  -1         34.04         34.83         1.05 o                         
   6  -1  -1          2.44          2.43         0.29 o                         
  -6   0  -1         30.90         33.20         1.72 o                         
  -5   0  -1         60.83         61.73         1.61 o                         
  -4   0  -1         20.40         21.18         0.71 o                         
  -3   0  -1         94.37         85.24         2.37 o                         
  -2   0  -1         12.10         16.11         0.46 o                         
  -1   0  -1        847.13        663.72        23.61 o                         
   1   0  -1        480.66        467.83         6.62 o                         
   2   0  -1        229.30        231.84         3.68 o                         
   3   0  -1        127.38        127.43         3.77 o                         
   4   0  -1         22.15         25.46         1.07 o                         
   5   0  -1         51.18         52.99         1.89 o                         
   6   0  -1         57.97         54.84         2.11 o                         
  -6   1  -1         23.71         26.68         1.09 o                         
  -5   1  -1         50.58         52.47         1.77 o                         
  -4   1  -1        225.00        221.07         5.61 o                         
  -3   1  -1         97.47         95.33         2.59 o                         
  -2   1  -1        144.94        154.44         3.67 o                         
  -1   1  -1        788.94        741.06        33.33 o                         
   0   1  -1       1370.93       1090.10        46.27 o                         
   1   1  -1         19.50         21.45         0.35 o                         
   2   1  -1        276.23        259.09         4.02 o                         
   3   1  -1         95.18         92.22         1.59 o                         
   4   1  -1          2.93          2.81         0.30 o                         
   5   1  -1         74.72         76.45         2.44 o                         
   6   1  -1         24.05         25.25         1.33 o                         
  -5   2  -1        130.05        134.80         3.89 o                         
  -4   2  -1          3.48          3.71         0.46 o                         
  -3   2  -1        376.87        374.43         8.64 o                         
  -2   2  -1        137.73        142.74         3.58 o                         
  -1   2  -1        148.20        149.31         8.32 o                         
   0   2  -1         22.75         30.28         0.89 o                         
   1   2  -1       1691.38       1366.01        28.98 o                         
   2   2  -1        535.72        553.83         8.42 o                         
   3   2  -1         93.00         97.43         2.56 o                         
   4   2  -1         22.82         23.06         0.99 o                         
   5   2  -1         41.01         40.52         1.12 o                         
   6   2  -1         62.83         63.87         1.61 o                         
  -5   3  -1         38.28         55.51         2.38 o                         
  -4   3  -1         78.52         79.35         2.71 o                         
  -3   3  -1          0.73          0.95         0.29 o                         
  -2   3  -1         32.54         35.42         1.36 o                         
  -1   3  -1        392.49        403.82         9.07 o                         
   0   3  -1        420.50        405.64         8.95 o                         
   1   3  -1        157.07        181.55         4.10 o                         
   2   3  -1        407.05        443.76         6.81 o                         
   3   3  -1        382.12        368.24         8.39 o                         
   4   3  -1         41.06         40.44         1.47 o                         
   5   3  -1        125.83        125.64         3.49 o                         
   6   3  -1         31.20         30.27         1.47 o                         
  -4   4  -1         12.67         12.67         1.01 o                         
  -3   4  -1         26.67         24.93         1.31 o                         
  -2   4  -1        162.82        164.89         4.41 o                         
  -1   4  -1         54.24         55.06         1.81 o                         
   0   4  -1         91.98         87.72         2.41 o                         
   1   4  -1        149.12        152.60         3.65 o                         
   2   4  -1        155.45        165.74         3.06 o                         
   3   4  -1        104.58         95.15         2.55 o                         
   4   4  -1        479.13        458.98        10.53 o                         
   5   4  -1         33.33         35.81         1.50 o                         
   6   4  -1          9.88         10.42         0.60 o                         
  -3   5  -1         66.58         63.46         2.47 o                         
  -2   5  -1        100.38        101.05         3.21 o                         
  -1   5  -1         21.97         24.93         1.20 o                         
   0   5  -1        184.03        185.41         4.66 o                         
   1   5  -1         13.54         14.99         0.74 o                         
   2   5  -1          6.92          6.66         0.32 o                         
   3   5  -1         34.07         34.34         1.41 o                         
   4   5  -1         49.54         51.25         1.91 o                         
   5   5  -1         43.00         43.51         1.78 o                         
   6   5  -1         32.07         33.62         1.60 o                         
  -2   6  -1         37.07         38.78         1.84 o                         
  -1   6  -1         35.29         35.51         1.63 o                         
   0   6  -1          1.93          2.14         0.40 o                         
   1   6  -1         12.09         12.32         0.75 o                         
   2   6  -1         42.04         42.82         1.39 o                         
   3   6  -1         26.27         26.47         1.31 o                         
   4   6  -1         11.17         11.09         0.84 o                         
   5   6  -1        135.13        139.14         4.13 o                         
  -1   7  -1          0.55          0.53         0.27 o                         
   0   7  -1         17.25         18.04         1.11 o                         
   1   7  -1         30.74         30.33         1.36 o                         
   2   7  -1        102.28        105.90         3.39 o                         
   3   7  -1         21.74         21.91         1.29 o                         
   4   7  -1         82.31         83.96         2.94 o                         
  -2  -8   0         75.84         79.97         2.98 o                         
  -4  -7   0         33.66         34.88         1.74 o                         
  -3  -7   0         85.22         89.98         3.10 o                         
  -2  -7   0         18.66         20.11         1.23 o                         
  -1  -7   0         37.10         38.27         1.73 o                         
   0  -7   0          3.12          3.11         0.47 o                         
   1  -7   0          5.34          5.42         0.66 o                         
  -5  -6   0        137.02        133.60         4.02 o                         
  -4  -6   0         46.92         49.63         2.13 o                         
  -3  -6   0          3.41          3.28         0.47 o                         
  -2  -6   0         85.12         87.95         2.87 o                         
  -1  -6   0        184.34        174.76         4.71 o                         
   0  -6   0          9.65         10.14         0.78 o                         
   1  -6   0         40.34         41.49         1.79 o                         
   2  -6   0          8.16          9.55         0.88 o                         
  -6  -5   0         19.08         18.52         1.21 o                         
  -5  -5   0         18.71         18.90         1.13 o                         
  -4  -5   0          0.52          0.78         0.23 o                         
  -3  -5   0        277.21        277.26         5.35 o                         
  -2  -5   0        104.41        104.36         3.07 o                         
  -1  -5   0        218.20        211.61         3.66 o                         
   0  -5   0        218.33        215.13         5.48 o                         
   1  -5   0        148.54        166.51         4.56 o                         
   2  -5   0          4.89          4.96         0.40 o                         
  -6  -4   0         23.14         22.49         1.29 o                         
  -5  -4   0         58.76         56.63         2.09 o                         
  -4  -4   0        312.75        307.97         7.39 o                         
  -3  -4   0         34.79         33.33         1.02 o                         
  -2  -4   0         82.20         85.67         1.40 o                         
  -1  -4   0         65.38         69.57         1.06 o                         
   0  -4   0         18.11         17.51         0.70 o                         
   1  -4   0        527.09        544.48        27.28 o                         
   2  -4   0        357.71        340.35         7.87 o                         
   3  -4   0          4.20          5.15         0.34 o                         
   4  -4   0         17.18         16.05         0.97 o                         
  -6  -3   0         16.62         18.04         1.15 o                         
  -5  -3   0         95.29         89.50         2.81 o                         
  -4  -3   0        149.83        145.66         4.11 o                         
  -3  -3   0         96.35        102.72         3.17 o                         
  -2  -3   0        314.12        337.78         5.56 o                         
  -1  -3   0        131.58        151.08         2.01 o                         
   0  -3   0        143.91        143.54         5.59 o                         
   1  -3   0         49.01         51.76         1.04 o                         
   2  -3   0        109.54        100.26         3.38 o                         
   3  -3   0         92.59         93.88         1.88 o                         
   4  -3   0         12.34         12.49         0.56 o                         
   5  -3   0          5.73          6.09         0.61 o                         
  -6  -2   0        134.27        129.16         3.93 o                         
  -5  -2   0         31.08         30.85         0.88 o                         
  -4  -2   0         52.18         50.00         1.11 o                         
  -3  -2   0        127.06        114.68         1.97 o                         
  -2  -2   0         45.28         46.90         1.05 o                         
  -1  -2   0        597.12        549.04        10.89 o                         
   0  -2   0         97.47         99.47         1.57 o                         
   1  -2   0          3.44          2.75         0.15 o                         
   2  -2   0        236.13        250.26         4.01 o                         
   3  -2   0        162.05        159.59         5.27 o                         
   4  -2   0         43.26         44.65         1.13 o                         
   5  -2   0         10.95         10.55         0.54 o                         
  -6  -1   0         47.80         46.85         2.01 o                         
  -5  -1   0        126.84        126.27         5.55 o                         
  -4  -1   0        140.41        138.69         3.05 o                         
  -3  -1   0         47.94         48.99         1.51 o                         
  -2  -1   0        345.86        329.74         6.69 o                         
  -1  -1   0       1265.55       1055.19        17.28 o                         
   0  -1   0        679.46        624.10         7.70 o                         
   1  -1   0        246.67        225.66         3.56 o                         
   2  -1   0        383.66        399.38         5.32 o                         
   3  -1   0         85.15         81.94         1.24 o                         
   4  -1   0        126.42        126.71         3.39 o                         
   5  -1   0         28.55         30.33         0.95 o                         
   6  -1   0          4.28          3.85         0.36 o                         
  -6   0   0         31.48         32.18         1.13 o                         
  -5   0   0         45.81         47.20         1.40 o                         
  -4   0   0         85.95         85.14         2.57 o                         
  -3   0   0         26.12         29.20         0.73 o                         
  -2   0   0        309.54        308.99         4.81 o                         
  -1   0   0        700.85        632.43        23.57 o                         
   1   0   0        689.39        653.29         8.61 o                         
   2   0   0        308.54        329.65         4.95 o                         
   3   0   0         23.85         27.21         1.01 o                         
   4   0   0         84.14         82.87         2.41 o                         
   5   0   0         48.03         47.52         1.77 o                         
   6   0   0         32.19         33.36         1.54 o                         
  -6   1   0          4.05          3.64         0.39 o                         
  -5   1   0         27.59         28.89         1.47 o                         
  -4   1   0        125.06        124.68         2.43 o                         
  -3   1   0         83.43         83.09         2.27 o                         
  -2   1   0        392.02        414.20         9.09 o                         
  -1   1   0        246.96        220.32         3.46 o                         
   0   1   0        690.05        601.54        11.86 o                         
   1   1   0       1267.87        978.43        12.61 o                         
   2   1   0        350.15        333.51         5.11 o                         
   3   1   0         46.25         47.56         1.01 o                         
   4   1   0        141.62        138.09         2.50 o                         
   5   1   0        124.46        129.42         3.65 o                         
   6   1   0         47.50         49.47         1.99 o                         
  -5   2   0          9.86         10.57         0.92 o                         
  -4   2   0         45.03         45.12         1.69 o                         
  -3   2   0        161.55        167.00         4.24 o                         
  -2   2   0        240.17        247.60         5.76 o                         
  -1   2   0          2.83          2.36         0.14 o                         
   0   2   0        101.74         98.64         2.34 o                         
   1   2   0        588.37        554.03        11.78 o                         
   2   2   0         45.07         48.25         1.63 o                         
   3   2   0        130.77        117.20         1.95 o                         
   4   2   0         51.29         50.54         1.58 o                         
   5   2   0         31.24         31.33         0.91 o                         
   6   2   0        135.15        137.40         4.07 o                         
  -4   3   0         13.50         13.76         0.92 o                         
  -3   3   0         93.29         94.91         2.85 o                         
  -2   3   0        106.38        104.28         2.89 o                         
  -1   3   0         51.68         51.33         1.58 o                         
   0   3   0        139.49        140.21         3.37 o                         
   1   3   0        129.37        147.11         3.39 o                         
   2   3   0        315.60        330.15         5.83 o                         
   3   3   0         95.99         98.06         4.18 o                         
   4   3   0        152.22        146.04         3.72 o                         
   5   3   0         93.19         95.39         4.23 o                         
   6   3   0         16.85         16.90         0.71 o                         
  -4   4   0         18.37         17.92         1.18 o                         
  -3   4   0          4.66          5.59         0.59 o                         
  -2   4   0        358.14        344.54         8.18 o                         
  -1   4   0        520.14        501.61        11.30 o                         
   0   4   0         17.86         18.15         0.79 o                         
   1   4   0         62.65         66.57         1.83 o                         
   2   4   0         80.01         82.62         1.37 o                         
   3   4   0         36.94         34.73         0.76 o                         
   4   4   0        317.69        314.57         7.40 o                         
   5   4   0         59.32         58.74         2.00 o                         
   6   4   0         21.93         22.16         0.87 o                         
  -3   5   0         51.55         51.92         2.18 o                         
  -2   5   0          5.55          6.33         0.65 o                         
  -1   5   0        147.60        146.36         3.99 o                         
   0   5   0        221.84        219.33         5.38 o                         
   1   5   0        216.73        215.19         5.14 o                         
   2   5   0        108.25        105.30         1.99 o                         
   3   5   0        274.58        278.14         4.55 o                         
   4   5   0          0.30          0.20         0.17 o                         
   5   5   0         18.62         20.21         1.09 o                         
   6   5   0         18.98         18.69         1.10 o                         
  -2   6   0          8.33          8.20         0.78 o                         
  -1   6   0         40.02         40.77         1.74 o                         
   0   6   0          8.93          9.85         0.72 o                         
   1   6   0        188.53        185.20         4.68 o                         
   2   6   0         85.30         84.42         1.77 o                         
   3   6   0          2.87          3.06         0.41 o                         
   4   6   0         47.41         48.54         1.88 o                         
   5   6   0        135.75        140.08         4.06 o                         
  -1   7   0          5.72          5.95         0.71 o                         
   0   7   0          2.51          3.46         0.51 o                         
   1   7   0         37.85         40.06         1.62 o                         
   2   7   0         18.83         18.74         1.13 o                         
   3   7   0         84.21         86.37         2.89 o                         
   4   7   0         31.73         32.65         1.61 o                         
   2   8   0         77.65         76.79         2.85 o                         
  -4  -7   1         82.95         87.98         3.10 o                         
  -3  -7   1         20.15         19.60         1.24 o                         
  -2  -7   1        104.57        117.10         3.73 o                         
  -1  -7   1         30.81         28.86         1.48 o                         
   0  -7   1         17.94         18.36         1.19 o                         
   1  -7   1          0.70          0.72         0.34 o                         
  -5  -6   1        135.28        133.91         4.03 o                         
  -4  -6   1         10.50          9.98         0.57 o                         
  -3  -6   1         27.35         29.18         1.44 o                         
  -2  -6   1         40.18         41.55         2.20 o                         
  -1  -6   1         11.77         11.96         0.54 o                         
   0  -6   1          2.36          2.43         0.23 o                         
   1  -6   1         36.20         35.49         1.65 o                         
   2  -6   1         35.82         39.28         1.90 o                         
  -6  -5   1         33.44         31.97         1.62 o                         
  -5  -5   1         42.66         41.62         1.79 o                         
  -4  -5   1         48.87         50.93         4.28 o                         
  -3  -5   1         31.69         32.63         1.23 o                         
  -2  -5   1          6.08          5.95         0.38 o                         
  -1  -5   1         13.62         13.70         0.53 o                         
   0  -5   1        183.70        182.89         6.25 o                         
   1  -5   1         22.92         26.59         1.31 o                         
   2  -5   1        100.50         94.61         2.92 o                         
   3  -5   1         64.64         58.70         2.12 o                         
  -6  -4   1         10.19         10.28         0.84 o                         
  -5  -4   1         34.82         33.93         1.51 o                         
  -4  -4   1        477.40        459.63        10.62 o                         
  -3  -4   1        101.24         94.63         1.57 o                         
  -2  -4   1        155.88        166.15         3.86 o                         
  -1  -4   1        144.12        151.33         5.09 o                         
   0  -4   1         92.59         87.17         1.69 o                         
   1  -4   1         55.66         53.54         3.36 o                         
   2  -4   1        166.41        172.40         4.37 o                         
   3  -4   1         25.85         25.56         1.18 o                         
   4  -4   1         11.95         11.75         0.81 o                         
  -6  -3   1         32.87         31.18         1.54 o                         
  -5  -3   1        122.74        118.83         3.45 o                         
  -4  -3   1         43.17         41.74         1.52 o                         
  -3  -3   1        381.88        364.10         6.38 o                         
  -2  -3   1        414.01        456.77         5.86 o                         
  -1  -3   1        157.61        188.01         3.13 o                         
   0  -3   1        424.09        446.95        22.37 o                         
   1  -3   1        387.31        409.78         9.28 o                         
   2  -3   1         32.83         34.33         1.08 o                         
   3  -3   1          0.97          0.64         0.13 o                         
   4  -3   1         77.01         76.43         1.91 o                         
   5  -3   1         36.76         35.57         1.20 o                         
  -6  -2   1         61.43         61.90         2.36 o                         
  -5  -2   1         41.45         40.06         1.61 o                         
  -4  -2   1         22.88         23.96         0.66 o                         
  -3  -2   1         90.20         96.56         2.23 o                         
  -2  -2   1        543.34        577.64         7.33 o                         
  -1  -2   1       1704.58       1581.22        26.70 o                         
   0  -2   1         23.32         31.90         2.02 o                         
   1  -2   1        146.65        156.60         3.72 o                         
   2  -2   1        138.95        146.21         2.51 o                         
   3  -2   1        374.76        373.97         6.03 o                         
   4  -2   1          4.08          4.08         0.69 o                         
   5  -2   1        127.93        126.47         2.57 o                         
  -6  -1   1         23.40         22.08         1.28 o                         
  -5  -1   1         75.49         75.47         1.67 o                         
  -4  -1   1          2.33          2.93         0.35 o                         
  -3  -1   1         98.65         96.22         1.78 o                         
  -2  -1   1        272.72        257.25         3.32 o                         
  -1  -1   1         18.89         21.01         0.47 o                         
   1  -1   1        775.51        866.75        41.45 o                         
   2  -1   1        140.00        143.86         2.40 o                         
   3  -1   1        100.16         97.17         1.82 o                         
   4  -1   1        228.28        220.22         3.80 o                         
   5  -1   1         51.47         51.57         1.31 o                         
   6  -1   1         24.43         22.33         0.86 o                         
  -6   0   1         57.19         55.28         1.54 o                         
  -5   0   1         49.45         46.97         1.88 o                         
  -4   0   1         23.12         25.52         1.14 o                         
  -3   0   1        124.62        125.24         2.20 o                         
  -2   0   1        224.11        232.86         2.60 o                         
  -1   0   1        479.74        470.19         4.48 o                         
   1   0   1        850.35        772.52        54.88 o                         
   2   0   1         11.38          8.22         7.55 o                         
   3   0   1         94.36         42.50        42.67 o                         
   4   0   1         21.20         19.54         0.94 o                         
   5   0   1         63.20         60.70         2.11 o                         
   6   0   1         31.85         32.19         1.06 o                         
  -6   1   1          2.43          2.98         0.37 o                         
  -5   1   1         33.77         34.57         1.62 o                         
  -4   1   1        144.90        140.07         2.64 o                         
  -3   1   1        478.11        475.53        10.52 o                         
  -2   1   1        184.07        186.32         4.29 o                         
   0   1   1         56.79         59.23         0.76 o                         
   1   1   1        395.97        331.83        56.45 o                         
   2   1   1        138.01        158.31         3.28 o                         
   3   1   1         15.58         15.42         0.45 o                         
   4   1   1         64.41         61.55         1.96 o                         
   5   1   1         89.38         89.50         2.77 o                         
   6   1   1          5.60          5.40         0.58 o                         
  -5   2   1         11.73         11.80         0.64 o                         
  -4   2   1         27.35         28.12         1.25 o                         
  -3   2   1        950.86        897.71        19.56 o                         
  -2   2   1        501.33        482.66        10.68 o                         
  -1   2   1        308.77        321.90         7.16 o                         
   0   2   1        305.41        288.86         2.95 o                         
   1   2   1        906.42        709.49        74.91 o                         
   2   2   1         79.13         65.70        31.35 o                         
   3   2   1         72.98         74.10         1.92 o                         
   4   2   1         40.74         39.79         0.96 o                         
   5   2   1        172.46        169.51         3.07 o                         
   6   2   1          1.40          1.52         0.37 o                         
  -5   3   1         17.94         17.56         0.86 o                         
  -4   3   1         43.53         41.75         1.73 o                         
  -3   3   1          7.29          6.86         0.58 o                         
  -2   3   1         73.11         70.28         2.13 o                         
  -1   3   1        150.60        149.03         3.70 o                         
   0   3   1        288.09        301.33         6.77 o                         
   1   3   1        153.28        165.73         3.83 o                         
   2   3   1        391.20        374.84         3.73 o                         
   3   3   1        184.16        184.21         2.96 o                         
   4   3   1         81.23         83.39         2.29 o                         
   5   3   1        296.13        285.51         4.86 o                         
   6   3   1        294.79        312.04         7.87 o                         
  -4   4   1          7.54          8.22         0.78 o                         
  -3   4   1          0.62          0.94         0.33 o                         
  -2   4   1        130.52        128.88         3.59 o                         
  -1   4   1         94.51         88.99         2.57 o                         
   0   4   1         25.34         23.91         0.97 o                         
   1   4   1        182.65        180.87         4.29 o                         
   2   4   1        106.69        115.80         2.83 o                         
   3   4   1        184.77        179.68         2.99 o                         
   4   4   1        134.38        132.03         3.19 o                         
   5   4   1         36.30         36.51         1.39 o                         
   6   4   1         51.50         53.62         2.22 o                         
  -3   5   1         55.48         55.68         2.26 o                         
  -2   5   1         82.71         79.75         2.68 o                         
  -1   5   1         21.97         21.15         1.06 o                         
   0   5   1         98.14         96.66         2.78 o                         
   1   5   1         65.14         64.91         1.94 o                         
   2   5   1        275.47        272.71         6.26 o                         
   3   5   1         95.12         97.16         1.84 o                         
   4   5   1         34.65         35.05         1.38 o                         
   5   5   1          8.74          8.95         0.66 o                         
   6   5   1         12.17         13.31         1.03 o                         
  -2   6   1         60.07         61.05         2.40 o                         
  -1   6   1         92.19         90.93         2.97 o                         
   0   6   1         61.41         60.64         2.10 o                         
   1   6   1        120.34        118.37         3.28 o                         
   2   6   1         32.28         30.75         1.18 o                         
   3   6   1         21.95         21.74         0.77 o                         
   4   6   1         18.05         20.17         1.07 o                         
   5   6   1         32.42         33.70         1.51 o                         
  -1   7   1          4.16          4.52         0.63 o                         
   0   7   1        104.02        104.24         3.30 o                         
   1   7   1         40.12         39.72         1.61 o                         
   2   7   1         33.26         33.16         1.34 o                         
   3   7   1         50.72         52.30         2.05 o                         
   4   7   1        193.79        196.86         5.34 o                         
   5   7   1          5.47          6.00         0.65 o                         
   1   8   1          0.01          0.42         0.25 o                         
   2   8   1        101.09        102.93         3.44 o                         
   3   8   1         19.53         19.65         1.23 o                         
  -4  -7   2         48.84         51.45         2.17 o                         
  -3  -7   2         63.94         69.03         2.61 o                         
  -2  -7   2          3.38          3.42         0.34 o                         
  -1  -7   2         46.44         44.97         1.27 o                         
   0  -7   2          0.17          0.13         0.21 o                         
  -5  -6   2        191.37        191.12         5.29 o                         
  -4  -6   2         12.08         12.45         0.53 o                         
  -3  -6   2         45.37         51.11         2.15 o                         
  -2  -6   2         21.69         23.45         1.35 o                         
  -1  -6   2         81.65         79.27         3.15 o                         
   0  -6   2         10.36         10.50         0.50 o                         
   1  -6   2         65.27         66.41         2.46 o                         
   2  -6   2         17.30         19.03         1.28 o                         
  -5  -5   2          9.18          9.98         0.79 o                         
  -4  -5   2         69.06         67.74         2.07 o                         
  -3  -5   2          2.05          1.30         0.23 o                         
  -2  -5   2         32.59         28.42         1.77 o                         
  -1  -5   2         83.03         80.48         2.28 o                         
   0  -5   2        121.95        119.46         5.87 o                         
   1  -5   2         56.48         62.32         2.26 o                         
   2  -5   2         30.00         30.07         1.01 o                         
   3  -5   2        253.78        237.83         6.15 o                         
  -6  -4   2          1.83          1.75         0.38 o                         
  -5  -4   2         48.22         48.09         1.89 o                         
  -4  -4   2         36.75         39.53         1.12 o                         
  -3  -4   2          6.47          5.53         0.28 o                         
  -2  -4   2         42.33         46.33         1.08 o                         
  -1  -4   2        180.83        189.33         4.05 o                         
   0  -4   2         77.37         78.86         1.60 o                         
   1  -4   2        145.67        143.20         3.63 o                         
   2  -4   2         88.32         90.28         2.68 o                         
   3  -4   2         18.92         17.10         0.98 o                         
   4  -4   2        140.18        132.17         3.87 o                         
  -6  -3   2         69.56         67.52         2.49 o                         
  -5  -3   2         73.15         71.20         2.40 o                         
  -4  -3   2         36.60         34.94         0.98 o                         
  -3  -3   2        163.32        173.45         2.12 o                         
  -2  -3   2          0.16          0.90         0.09 o                         
  -1  -3   2        414.93        469.79         5.91 o                         
   0  -3   2        305.49        338.86        27.01 o                         
   1  -3   2        284.57        304.01         7.03 o                         
   2  -3   2         36.71         38.23         1.38 o                         
   3  -3   2         61.82         60.28         2.75 o                         
   4  -3   2         11.67         11.47         0.80 o                         
   5  -3   2         17.03         17.10         1.07 o                         
  -6  -2   2         91.70         92.91         3.09 o                         
  -5  -2   2         91.01         90.29         2.81 o                         
  -4  -2   2        239.41        230.50         3.15 o                         
  -3  -2   2         87.34         84.52         1.32 o                         
  -2  -2   2        187.09        195.34         2.64 o                         
  -1  -2   2        158.60        169.57         2.03 o                         
   0  -2   2         62.21         67.30         2.78 o                         
   1  -2   2         83.76        110.73         2.81 o                         
   2  -2   2         36.26         41.21         0.91 o                         
   3  -2   2          2.65          2.64         0.21 o                         
   4  -2   2          9.65          9.97         0.48 o                         
   5  -2   2         89.29         87.28         2.83 o                         
  -6  -1   2         57.45         56.90         2.26 o                         
  -5  -1   2         25.36         24.55         1.21 o                         
  -4  -1   2         27.09         26.77         1.13 o                         
  -3  -1   2        252.38        250.43         3.35 o                         
  -2  -1   2        752.55        701.74         8.71 o                         
  -1  -1   2        254.26        246.12         4.03 o                         
   0  -1   2        447.87        470.50        31.96 o                         
   1  -1   2        366.18        376.25         8.25 o                         
   2  -1   2       1639.62       1639.69        34.84 o                         
   3  -1   2         51.45         47.13         1.03 o                         
   4  -1   2        111.36        109.92         2.11 o                         
   5  -1   2          8.27          7.92         0.45 o                         
   6  -1   2         20.94         19.81         1.19 o                         
  -6   0   2         42.99         40.06         1.87 o                         
  -5   0   2         31.46         30.91         1.44 o                         
  -4   0   2        218.53        208.59         3.57 o                         
  -3   0   2         96.58         93.47         1.21 o                         
  -2   0   2         18.24         22.54         0.37 o                         
  -1   0   2        156.71        154.67         2.44 o                         
   0   0   2       1245.93       1108.52        18.31 o                         
   1   0   2          9.95         11.78         0.45 o                         
   2   0   2        549.20        390.99       264.97 o                         
   3   0   2        309.71         93.30       153.03 o                         
   4   0   2        279.02        251.00         6.06 o                         
   5   0   2         10.51          9.86         0.73 o                         
   6   0   2         53.68         53.48         2.13 o                         
  -6   1   2          4.68          4.37         0.65 o                         
  -5   1   2         19.56         19.18         0.74 o                         
  -4   1   2         57.04         60.76         1.40 o                         
  -3   1   2        151.51        148.08         3.63 o                         
  -2   1   2        873.04        845.94        10.44 o                         
  -1   1   2        956.53        893.25        13.46 o                         
   0   1   2        256.95        236.60        17.51 o                         
   1   1   2        226.71        237.93         3.02 o                         
   2   1   2         97.35         97.34         1.89 o                         
   3   1   2         45.72         48.36         1.54 o                         
   4   1   2        412.73        395.39         9.11 o                         
   5   1   2        279.74        280.09         6.89 o                         
   6   1   2          2.12          2.07         0.39 o                         
  -5   2   2         70.09         67.59         1.74 o                         
  -4   2   2         52.92         53.62         1.87 o                         
  -3   2   2        165.65        163.14         4.12 o                         
  -2   2   2         57.93         55.21         1.65 o                         
  -1   2   2         25.54         24.49         0.53 o                         
   0   2   2         91.81         92.87         1.60 o                         
   1   2   2         19.40         19.54         0.56 o                         
   2   2   2        110.92        120.56         2.75 o                         
   3   2   2        101.19        101.00         1.79 o                         
   4   2   2        125.07        123.69         3.70 o                         
   5   2   2         27.89         28.85         1.33 o                         
   6   2   2        158.87        160.70         4.59 o                         
  -5   3   2         12.07         12.15         0.69 o                         
  -4   3   2        214.22        209.92         5.53 o                         
  -3   3   2        105.42        103.38         3.01 o                         
  -2   3   2        239.23        230.03         5.57 o                         
  -1   3   2         75.23         74.61         2.11 o                         
   0   3   2        171.22        171.36         1.41 o                         
   1   3   2         19.06         19.53         0.44 o                         
   2   3   2        176.57        175.40         3.81 o                         
   3   3   2          1.60          1.11         0.13 o                         
   4   3   2         26.47         27.42         0.92 o                         
   5   3   2         91.54         90.35         1.85 o                         
   6   3   2        103.83        116.84         3.67 o                         
  -4   4   2          1.11          0.85         0.27 o                         
  -3   4   2         12.31         13.09         0.89 o                         
  -2   4   2        140.39        133.90         3.69 o                         
  -1   4   2         62.56         59.18         1.91 o                         
   0   4   2        188.22        188.25         4.59 o                         
   1   4   2        215.01        207.07         4.89 o                         
   2   4   2        595.21        585.89        12.76 o                         
   3   4   2        224.05        230.93         4.75 o                         
   4   4   2        160.43        156.89         3.91 o                         
   5   4   2         70.74         71.50         2.93 o                         
   6   4   2         47.56         52.79         2.17 o                         
  -3   5   2         67.80         67.41         2.55 o                         
  -2   5   2         32.51         32.01         1.49 o                         
  -1   5   2        119.15        118.24         3.39 o                         
   0   5   2         31.54         30.13         1.25 o                         
   1   5   2         31.05         31.44         1.20 o                         
   2   5   2        235.10        234.13         5.52 o                         
   3   5   2        666.34        649.01        10.09 o                         
   4   5   2         27.28         27.38         1.14 o                         
   5   5   2         34.03         35.93         1.40 o                         
   6   5   2         12.02         12.76         0.99 o                         
  -2   6   2         45.38         46.19         2.04 o                         
  -1   6   2        137.24        137.29         3.99 o                         
   0   6   2         24.97         25.28         1.23 o                         
   1   6   2        153.03        146.91         3.93 o                         
   2   6   2          3.46          3.79         0.38 o                         
   3   6   2         15.98         15.46         0.57 o                         
   4   6   2         39.47         39.79         1.57 o                         
   5   6   2         22.19         22.08         1.13 o                         
   6   6   2          0.09          0.01         0.27 o                         
  -1   7   2         36.63         38.66         1.85 o                         
   0   7   2         80.17         81.24         2.77 o                         
   1   7   2          5.93          5.69         0.55 o                         
   2   7   2         22.42         21.26         1.06 o                         
   3   7   2         26.64         26.06         1.30 o                         
   4   7   2         47.32         47.76         1.90 o                         
   5   7   2          8.94         10.09         0.80 o                         
   1   8   2         65.58         62.04         2.34 o                         
   2   8   2         15.09         14.59         0.93 o                         
   3   8   2         27.27         27.33         1.47 o                         
  -3  -7   3         65.42         65.44         4.11 o                         
  -2  -7   3         16.83         17.81         0.79 o                         
  -1  -7   3         41.41         38.63         1.19 o                         
   0  -7   3          0.28          0.32         0.22 o                         
  -4  -6   3         26.36         28.46         3.34 o                         
  -3  -6   3         10.87         11.92         0.80 o                         
  -2  -6   3         69.33         78.40         5.95 o                         
  -1  -6   3         10.00         10.10         0.52 o                         
   0  -6   3         32.06         31.51         1.65 o                         
   1  -6   3         34.13         35.65         1.69 o                         
   2  -6   3         14.64         16.96         1.21 o                         
  -5  -5   3         30.04         29.99         1.07 o                         
  -4  -5   3         55.16         56.31         1.20 o                         
  -3  -5   3         18.11         19.25         0.81 o                         
  -2  -5   3          9.12          7.12         0.42 o                         
  -1  -5   3         45.30         47.75         1.22 o                         
   0  -5   3        169.00        171.36         3.75 o                         
   1  -5   3         28.37         28.97         2.34 o                         
   2  -5   3         84.79         86.37         3.59 o                         
   3  -5   3         14.93         13.36         0.94 o                         
  -5  -4   3          6.70          6.92         0.47 o                         
  -4  -4   3         50.91         48.96         1.29 o                         
  -3  -4   3          0.29          0.23         0.09 o                         
  -2  -4   3        144.11        134.38         3.13 o                         
  -1  -4   3        159.62        151.52         2.66 o                         
   0  -4   3        368.47        385.30        17.54 o                         
   1  -4   3        168.03        167.70         4.32 o                         
   2  -4   3         40.87         41.73         1.66 o                         
   3  -4   3          0.94          1.11         0.30 o                         
   4  -4   3         52.34         47.88         1.97 o                         
  -6  -3   3         28.45         27.31         1.42 o                         
  -5  -3   3         67.56         64.95         1.60 o                         
  -4  -3   3          1.83          2.03         0.17 o                         
  -3  -3   3        121.60        120.07         1.83 o                         
  -2  -3   3         47.15         51.04         2.17 o                         
  -1  -3   3          6.84          5.91         0.28 o                         
   0  -3   3        717.43        808.69        17.67 o                         
   1  -3   3        511.13        559.30        12.49 o                         
   2  -3   3         88.57         79.65         2.41 o                         
   3  -3   3         61.29         59.41         2.05 o                         
   4  -3   3         13.26         15.49         0.99 o                         
  -6  -2   3          8.84          8.25         0.75 o                         
  -5  -2   3          5.59          5.80         0.57 o                         
  -4  -2   3         99.38         95.92         1.57 o                         
  -3  -2   3        148.75        148.40         2.14 o                         
  -2  -2   3        138.40        143.82         2.27 o                         
  -1  -2   3        333.87        347.35         7.02 o                         
   0  -2   3        201.87        228.38        12.00 o                         
   1  -2   3        137.78        149.75         3.72 o                         
   2  -2   3        174.70        196.98         4.83 o                         
   3  -2   3          8.90          8.76         0.42 o                         
   4  -2   3         20.15         19.81         0.67 o                         
   5  -2   3         92.57         86.75         2.88 o                         
  -6  -1   3         73.68         69.32         2.58 o                         
  -5  -1   3         93.96         91.09         2.85 o                         
  -4  -1   3         44.95         43.90         1.34 o                         
  -3  -1   3        141.79        138.13         1.68 o                         
  -2  -1   3        271.71        251.07         3.58 o                         
  -1  -1   3         46.68         47.99         3.24 o                         
   0  -1   3        194.86        223.65         5.09 o                         
   1  -1   3        365.08        393.01         8.72 o                         
   2  -1   3         21.27         21.66         0.52 o                         
   3  -1   3         93.57         92.44         1.73 o                         
   4  -1   3        149.82        132.34         2.45 o                         
   5  -1   3         24.89         24.38         1.24 o                         
   6  -1   3         33.85         30.94         1.57 o                         
  -6   0   3         27.66         26.81         1.48 o                         
  -5   0   3         59.01         54.01         2.03 o                         
  -4   0   3         99.90        100.70         1.56 o                         
  -3   0   3         52.45         55.64         0.81 o                         
  -2   0   3        324.88        322.51         3.58 o                         
  -1   0   3       1020.57       1003.00        22.91 o                         
   0   0   3        196.91        206.65         3.33 o                         
   1   0   3        518.64        554.44        11.96 o                         
   2   0   3        185.59        183.28         4.30 o                         
   3   0   3        225.59        227.70         5.41 o                         
   4   0   3        182.07        170.34         4.37 o                         
   5   0   3        211.00        194.38         3.50 o                         
   6   0   3         34.71         31.69         1.55 o                         
  -5   1   3         87.22         86.22         2.90 o                         
  -4   1   3          3.26          4.37         0.31 o                         
  -3   1   3        130.68        128.37         1.85 o                         
  -2   1   3         32.36         31.75         0.59 o                         
  -1   1   3       2482.01       1969.53        29.44 o                         
   0   1   3         88.83         92.90         4.12 o                         
   1   1   3       1582.02        956.10       660.40 o                         
   2   1   3         80.73         78.99         2.06 o                         
   3   1   3         44.82         47.52         1.52 o                         
   4   1   3         65.11         61.98         2.00 o                         
   5   1   3         23.91         23.87         1.18 o                         
   6   1   3          8.50          8.25         0.75 o                         
  -5   2   3         41.15         41.15         1.89 o                         
  -4   2   3         61.61         61.46         2.05 o                         
  -3   2   3        201.56        193.58         4.76 o                         
  -2   2   3         74.15         75.25         1.15 o                         
  -1   2   3         94.07         91.18         1.68 o                         
   0   2   3         74.34         72.51         1.32 o                         
   1   2   3       1287.63       1207.45        18.08 o                         
   2   2   3         73.23         76.35         1.32 o                         
   3   2   3        464.28        459.63        10.32 o                         
   4   2   3        216.56        218.19         3.96 o                         
   5   2   3         82.35         81.93         2.62 o                         
   6   2   3         34.25         36.87         1.69 o                         
  -5   3   3         69.86         67.94         3.42 o                         
  -4   3   3        137.83        135.71         3.89 o                         
  -3   3   3         30.52         30.40         1.30 o                         
  -2   3   3        121.48        115.43         3.14 o                         
  -1   3   3         27.88         27.50         0.61 o                         
   0   3   3         58.26         58.84         0.78 o                         
   1   3   3        125.18        125.50         2.11 o                         
   2   3   3        695.58        726.90        15.48 o                         
   3   3   3        131.55        137.65         2.38 o                         
   4   3   3         14.25         15.06         0.49 o                         
   5   3   3        136.57        134.96         3.83 o                         
   6   3   3         49.72         53.64         2.17 o                         
  -4   4   3         10.92         11.44         0.92 o                         
  -3   4   3         36.64         34.54         1.55 o                         
  -2   4   3         57.73         55.50         1.96 o                         
  -1   4   3          7.38          8.15         0.60 o                         
   0   4   3         18.49         17.60         0.54 o                         
   1   4   3         96.56         99.23         1.76 o                         
   2   4   3         28.62         27.21         0.58 o                         
   3   4   3        503.13        495.44         6.55 o                         
   4   4   3        254.23        257.65         8.16 o                         
   5   4   3          6.87          7.28         0.64 o                         
   6   4   3         30.51         31.09         1.59 o                         
  -3   5   3         45.21         45.86         2.01 o                         
  -2   5   3         12.53         11.85         0.85 o                         
  -1   5   3        235.76        223.67         5.69 o                         
   0   5   3         83.30         83.83         2.54 o                         
   1   5   3         27.46         27.17         1.14 o                         
   2   5   3         17.03         16.77         0.81 o                         
   3   5   3        184.92        179.38         3.10 o                         
   4   5   3          6.53          6.66         0.34 o                         
   5   5   3         67.75         72.71         2.56 o                         
   6   5   3         10.77         11.82         0.95 o                         
  -2   6   3         40.40         39.57         1.85 o                         
  -1   6   3         63.06         62.54         2.33 o                         
   0   6   3        291.39        284.77         7.05 o                         
   1   6   3         99.27         99.13         2.94 o                         
   2   6   3        224.08        220.45         5.44 o                         
   3   6   3          0.05          0.06         0.10 o                         
   4   6   3         51.83         53.64         1.86 o                         
   6   6   3          3.00          3.47         0.57 o                         
  -1   7   3          9.32          8.49         0.81 o                         
   0   7   3        151.33        152.16         4.43 o                         
   1   7   3         42.85         42.15         1.74 o                         
   2   7   3         13.10         13.94         0.86 o                         
   3   7   3         14.05         13.29         0.58 o                         
   4   7   3         72.06         73.33         2.48 o                         
   1   8   3         37.68         35.96         1.70 o                         
   2   8   3         49.56         48.56         1.94 o                         
   3   8   3         17.65         16.87         1.09 o                         
  -4  -6   4         15.37         14.03         0.72 o                         
  -3  -6   4         67.60         69.66         5.10 o                         
  -2  -6   4          9.65          9.46         1.25 o                         
  -1  -6   4        112.69        114.79         6.77 o                         
   0  -6   4         46.22         46.22         3.66 o                         
   1  -6   4         41.51         41.19         1.86 o                         
  -5  -5   4          5.87          6.45         0.48 o                         
  -4  -5   4         56.88         55.85         1.20 o                         
  -3  -5   4         19.39         20.31         0.78 o                         
  -2  -5   4          0.00          0.01         0.11 o                         
  -1  -5   4         57.29         58.66         1.43 o                         
   0  -5   4         62.10         64.89         2.88 o                         
   1  -5   4         11.39         11.36         0.78 o                         
   2  -5   4         16.45         15.93         0.77 o                         
   3  -5   4         39.20         34.79         1.69 o                         
  -5  -4   4         38.79         37.44         1.18 o                         
  -4  -4   4          7.37          7.36         0.44 o                         
  -3  -4   4          7.67          8.58         0.36 o                         
  -2  -4   4         29.72         33.20         1.53 o                         
  -1  -4   4        169.40        169.68         3.11 o                         
   0  -4   4         78.08         83.82         1.74 o                         
   1  -4   4        318.71        342.26        11.36 o                         
   2  -4   4         31.65         35.07         1.52 o                         
   3  -4   4         10.44          8.22         0.72 o                         
   4  -4   4         55.82         55.24         2.21 o                         
  -5  -3   4         22.21         22.61         0.84 o                         
  -4  -3   4         22.99         22.60         0.60 o                         
  -3  -3   4        384.21        371.17         4.25 o                         
  -2  -3   4        232.92        233.46         3.84 o                         
  -1  -3   4         72.59         70.92         3.52 o                         
   0  -3   4        261.84        292.94         6.83 o                         
   1  -3   4         35.42         33.30         1.37 o                         
   2  -3   4         37.96         39.17         1.51 o                         
   3  -3   4         40.74         37.25         1.57 o                         
   4  -3   4         11.14         10.32         0.83 o                         
  -6  -2   4         16.21         16.09         1.07 o                         
  -5  -2   4         15.28         14.98         0.66 o                         
  -4  -2   4         36.81         35.61         0.80 o                         
  -3  -2   4        345.56        331.63         4.41 o                         
  -2  -2   4        499.65        472.80        11.19 o                         
  -1  -2   4        479.52        488.76        19.90 o                         
   0  -2   4        236.71        267.69         5.45 o                         
   1  -2   4        229.35        229.74         5.49 o                         
   2  -2   4         67.65         72.14         2.21 o                         
   3  -2   4          7.06          4.21         0.44 o                         
   4  -2   4          0.95          0.90         0.27 o                         
   5  -2   4         83.78         80.92         2.78 o                         
  -6  -1   4         81.47         80.26         2.83 o                         
  -5  -1   4         14.27         15.14         0.93 o                         
  -4  -1   4         41.72         41.20         0.88 o                         
  -3  -1   4         55.32         55.66         0.80 o                         
  -2  -1   4        770.03        708.17        14.70 o                         
  -1  -1   4         91.18         94.12         3.62 o                         
   0  -1   4        191.68        214.78        11.04 o                         
   1  -1   4         16.45         18.23         0.78 o                         
   2  -1   4        145.79        159.34         3.96 o                         
   3  -1   4        133.73        128.57         3.91 o                         
   4  -1   4        122.40        125.02         3.53 o                         
   5  -1   4         48.85         45.72         1.86 o                         
  -5   0   4         29.65         29.56         1.39 o                         
  -4   0   4         61.84         60.58         1.13 o                         
  -3   0   4         72.04         73.65         1.03 o                         
  -2   0   4         17.22         18.03         0.40 o                         
  -1   0   4        431.26        432.88         6.68 o                         
   0   0   4        251.89        267.28         9.96 o                         
   1   0   4        108.67        127.16         3.06 o                         
   2   0   4        222.54        215.88         5.06 o                         
   3   0   4        144.56        138.80         2.37 o                         
   4   0   4        143.65        134.90         2.43 o                         
   5   0   4         60.95         60.14         2.16 o                         
   6   0   4        153.19        139.10         4.19 o                         
  -5   1   4        107.58        105.62         3.34 o                         
  -4   1   4         72.99         74.84         1.62 o                         
  -3   1   4          6.74          6.91         0.23 o                         
  -2   1   4        131.80        134.78         2.38 o                         
  -1   1   4        238.89        226.50         3.67 o                         
   0   1   4         46.56         46.66         1.07 o                         
   1   1   4        803.97        784.85        12.54 o                         
   2   1   4        261.15        264.91         6.02 o                         
   3   1   4        109.28        104.62         2.80 o                         
   4   1   4        125.49        120.20         3.31 o                         
   5   1   4         25.63         23.43         1.19 o                         
   6   1   4          2.61          2.24         0.42 o                         
  -5   2   4         24.65         26.15         1.45 o                         
  -4   2   4        297.76        291.48         5.04 o                         
  -3   2   4        132.04        130.16         2.50 o                         
  -2   2   4        307.89        306.86         5.03 o                         
  -1   2   4         12.86         14.25         0.47 o                         
   0   2   4        597.77        561.17         8.64 o                         
   1   2   4        187.18        206.56         3.29 o                         
   2   2   4        740.65        787.40        16.94 o                         
   3   2   4        176.15        177.62         4.35 o                         
   4   2   4         45.56         45.09         1.63 o                         
   5   2   4         30.30         29.07         1.35 o                         
   6   2   4         35.45         33.81         1.63 o                         
  -4   3   4        119.54        114.30         3.43 o                         
  -3   3   4         38.11         40.15         1.57 o                         
  -2   3   4        324.17        307.17         5.14 o                         
  -1   3   4         63.72         61.76         1.33 o                         
   0   3   4        149.97        150.61         2.60 o                         
   1   3   4         71.08         74.49         1.11 o                         
   2   3   4        429.83        441.25         6.83 o                         
   3   3   4         43.80         44.48         0.92 o                         
   4   3   4        195.87        192.01         5.70 o                         
   5   3   4         47.96         51.53         1.95 o                         
   6   3   4         16.67         16.93         1.09 o                         
  -4   4   4          1.12          1.08         0.35 o                         
  -3   4   4         65.82         62.26         2.26 o                         
  -2   4   4         21.12         19.10         1.03 o                         
  -1   4   4         14.97         13.66         0.54 o                         
   0   4   4        108.94        116.02         1.28 o                         
   1   4   4        320.16        315.09        10.51 o                         
   2   4   4         43.25         43.81         0.93 o                         
   3   4   4        236.39        245.04         3.25 o                         
   4   4   4        146.13        145.73         2.60 o                         
   5   4   4        104.95        106.01         3.22 o                         
   6   4   4         62.53         73.56         2.72 o                         
  -3   5   4         20.92         20.19         1.25 o                         
  -2   5   4          4.05          3.82         0.47 o                         
  -1   5   4         94.22         93.29         2.89 o                         
   0   5   4        219.87        210.27         5.31 o                         
   1   5   4         49.19         48.78         1.09 o                         
   2   5   4        190.99        179.86         3.01 o                         
   3   5   4        125.60        122.88         2.35 o                         
   4   5   4         29.03         29.13         1.43 o                         
   5   5   4         62.48         67.35         2.40 o                         
   6   5   4         24.94         25.23         1.43 o                         
  -2   6   4         36.49         36.63         1.78 o                         
  -1   6   4         22.41         21.69         1.24 o                         
   0   6   4         99.00         98.05         3.06 o                         
   1   6   4        265.12        261.97         6.48 o                         
   2   6   4         68.81         69.98         2.25 o                         
   3   6   4         19.28         19.50         0.96 o                         
   4   6   4         81.80         84.71         1.77 o                         
   5   6   4          3.09          3.32         0.46 o                         
  -1   7   4         55.56         55.03         2.33 o                         
   0   7   4         62.17         61.33         2.38 o                         
   1   7   4         29.63         29.73         1.45 o                         
   2   7   4         13.29         13.57         0.87 o                         
   3   7   4         18.67         17.59         0.97 o                         
   4   7   4          1.30          1.53         0.29 o                         
   5   7   4         16.22         15.27         1.11 o                         
   1   8   4         61.82         61.45         2.42 o                         
   2   8   4         18.32         18.22         1.12 o                         
   3   8   4         26.66         25.23         1.36 o                         
  -3  -6   5         35.21         32.63         1.69 o                         
  -2  -6   5         62.59         61.48         2.73 o                         
  -1  -6   5         23.59         24.10         0.89 o                         
   0  -6   5         56.18         53.36         2.69 o                         
  -4  -5   5        121.54        121.63         2.58 o                         
  -3  -5   5          7.59          8.39         0.49 o                         
  -2  -5   5        101.20        105.01         4.07 o                         
  -1  -5   5         69.22         71.34         2.63 o                         
   0  -5   5         17.91         16.60         0.86 o                         
   1  -5   5          4.74          4.62         0.35 o                         
   2  -5   5         80.98         84.76         2.11 o                         
  -5  -4   5         32.23         30.75         1.06 o                         
  -4  -4   5         23.00         23.62         1.03 o                         
  -3  -4   5         33.65         36.93         0.84 o                         
  -2  -4   5         79.21         78.78         1.69 o                         
  -1  -4   5         19.27         17.57         0.60 o                         
   0  -4   5        136.71        145.51         3.90 o                         
   1  -4   5         25.77         26.66         0.91 o                         
   2  -4   5        114.48        116.10         3.51 o                         
   3  -4   5         21.38         20.68         1.23 o                         
  -5  -3   5          5.95          5.87         0.42 o                         
  -4  -3   5          5.85          5.92         0.30 o                         
  -3  -3   5        110.34        110.79         2.06 o                         
  -2  -3   5         58.90         58.09         0.89 o                         
  -1  -3   5        149.90        147.84         6.29 o                         
   0  -3   5         77.22         82.65         2.38 o                         
   1  -3   5         36.14         37.65         1.49 o                         
   2  -3   5         59.34         59.16         2.06 o                         
   3  -3   5         87.15         84.50         2.77 o                         
   4  -3   5         31.13         28.84         1.48 o                         
  -5  -2   5         14.77         13.88         0.64 o                         
  -4  -2   5        150.81        146.12         2.26 o                         
  -3  -2   5         32.66         32.61         0.72 o                         
  -2  -2   5        450.91        429.75         8.23 o                         
  -1  -2   5        163.35        169.15         9.81 o                         
   0  -2   5         35.01         41.53         1.32 o                         
   1  -2   5         63.38         62.23         1.98 o                         
   2  -2   5        101.52        107.56         3.07 o                         
   3  -2   5          5.89          5.83         0.57 o                         
   4  -2   5         13.90         13.53         0.92 o                         
   5  -2   5         57.67         51.69         2.13 o                         
  -5  -1   5        125.82        121.40         3.53 o                         
  -4  -1   5         41.65         41.95         0.90 o                         
  -3  -1   5        377.92        358.23         4.76 o                         
  -2  -1   5        136.13        126.40         3.19 o                         
  -1  -1   5          7.48          8.14         0.26 o                         
   0  -1   5          9.84         10.34         0.42 o                         
   1  -1   5         85.12        100.02         2.68 o                         
   2  -1   5         45.35         45.99         1.57 o                         
   3  -1   5         24.56         24.65         1.12 o                         
   4  -1   5         65.54         65.07         2.24 o                         
   5  -1   5         15.25         14.96         1.00 o                         
  -5   0   5        121.62        116.89         3.49 o                         
  -4   0   5         89.14         87.07         1.70 o                         
  -3   0   5        148.26        143.44         1.81 o                         
  -2   0   5        100.38         92.73         1.38 o                         
  -1   0   5        509.13        506.75         8.88 o                         
   0   0   5         29.67         34.33         1.75 o                         
   1   0   5         88.45         99.19         2.57 o                         
   2   0   5        301.83        299.77         6.90 o                         
   3   0   5        366.23        357.82         8.28 o                         
   4   0   5          9.47          8.95         0.67 o                         
   5   0   5         29.91         28.10         1.39 o                         
   6   0   5          8.94          8.18         0.79 o                         
  -5   1   5         88.98         87.40         2.91 o                         
  -4   1   5         43.02         44.77         1.25 o                         
  -3   1   5          5.51          5.12         0.21 o                         
  -2   1   5        108.85        111.96         1.67 o                         
  -1   1   5         51.06         50.90         1.08 o                         
   0   1   5        150.09        162.73         6.14 o                         
   1   1   5        387.72        387.78         4.76 o                         
   2   1   5         76.17         81.21         2.18 o                         
   3   1   5        932.30        886.19        19.27 o                         
   4   1   5        116.19        112.50         3.19 o                         
   5   1   5         51.11         49.47         1.92 o                         
   6   1   5          9.86         11.27         0.90 o                         
  -5   2   5         18.71         19.38         1.24 o                         
  -4   2   5         38.26         36.58         1.07 o                         
  -3   2   5        113.99        121.12         2.39 o                         
  -2   2   5         36.93         45.71         1.45 o                         
  -1   2   5        113.27        110.98         2.06 o                         
   0   2   5        422.24        422.61         9.42 o                         
   1   2   5         83.07         94.16         1.66 o                         
   2   2   5         96.25        101.94         4.02 o                         
   3   2   5        127.27        127.36         3.29 o                         
   4   2   5        166.44        164.94         4.29 o                         
   5   2   5         20.90         20.09         1.10 o                         
   6   2   5         37.55         37.87         1.75 o                         
  -4   3   5        105.96         97.87         3.07 o                         
  -3   3   5         42.81         41.36         1.18 o                         
  -2   3   5         51.02         48.17         1.22 o                         
  -1   3   5        139.14        134.87         2.50 o                         
   0   3   5          3.47          4.30         0.43 o                         
   1   3   5        456.80        448.49         6.92 o                         
   2   3   5         34.50         37.05         0.83 o                         
   3   3   5         15.64         16.08         0.89 o                         
   4   3   5         14.23         13.81         0.80 o                         
   5   3   5         96.55        100.25         3.09 o                         
   6   3   5          4.87          4.71         0.59 o                         
  -4   4   5         19.98         18.09         1.17 o                         
  -3   4   5        167.70        161.35         4.53 o                         
  -2   4   5         68.09         66.00         1.59 o                         
  -1   4   5         45.29         45.08         1.65 o                         
   0   4   5        154.86        152.16         2.76 o                         
   1   4   5        335.80        316.17         5.07 o                         
   2   4   5         12.36         11.35         0.34 o                         
   3   4   5         62.57         64.81         1.05 o                         
   4   4   5         11.28         11.96         0.76 o                         
   5   4   5         30.10         34.50         1.56 o                         
   6   4   5         57.91         61.51         2.40 o                         
  -3   5   5         10.58         10.84         0.90 o                         
  -2   5   5         12.86         12.69         0.90 o                         
  -1   5   5        164.02        161.16         4.44 o                         
   0   5   5         55.62         57.42         1.35 o                         
   1   5   5        223.07        213.96         3.67 o                         
   2   5   5        451.56        434.78         5.51 o                         
   3   5   5         74.48         74.79         1.60 o                         
   4   5   5          9.38          7.88         0.66 o                         
   5   5   5         50.84         54.42         2.10 o                         
   6   5   5          3.22          2.80         0.49 o                         
  -2   6   5         65.61         63.37         2.54 o                         
  -1   6   5         29.60         29.47         1.51 o                         
   0   6   5         55.99         54.11         2.08 o                         
   1   6   5         70.56         71.36         2.42 o                         
   2   6   5        106.11        104.96         3.10 o                         
   3   6   5         76.66         80.33         1.75 o                         
   4   6   5        154.82        157.15         4.80 o                         
   5   6   5          4.69          5.22         0.61 o                         
  -1   7   5         36.54         35.56         1.83 o                         
   0   7   5        147.66        147.69         4.42 o                         
   1   7   5          8.13          8.47         0.75 o                         
   2   7   5         19.68         20.31         1.14 o                         
   3   7   5          7.60          6.81         0.61 o                         
   5   7   5         32.88         31.69         1.59 o                         
   2   8   5         26.10         25.78         1.39 o                         
   3   8   5          1.84          2.23         0.38 o                         
  -2  -6   6         30.36         28.17         1.46 o                         
  -1  -6   6         12.17         10.67         0.58 o                         
  -3  -5   6         36.80         37.48         1.73 o                         
  -2  -5   6         54.47         55.31         2.14 o                         
  -1  -5   6         29.80         29.59         0.96 o                         
   0  -5   6          8.06          8.94         0.49 o                         
   1  -5   6          5.16          4.61         0.48 o                         
   2  -5   6         62.43         61.70         2.45 o                         
  -4  -4   6          4.49          4.44         0.54 o                         
  -3  -4   6         45.78         46.32         1.90 o                         
  -2  -4   6         61.78         55.59         1.39 o                         
  -1  -4   6        124.36        112.95         1.82 o                         
   0  -4   6         27.06         27.29         1.02 o                         
   1  -4   6         51.69         58.73         2.12 o                         
   2  -4   6          9.98          8.42         0.76 o                         
   3  -4   6         69.17         70.67         2.63 o                         
  -5  -3   6         14.86         13.48         0.99 o                         
  -4  -3   6         55.31         53.73         2.08 o                         
  -3  -3   6         53.97         53.32         1.12 o                         
  -2  -3   6          4.19          3.93         0.31 o                         
  -1  -3   6        313.77        311.18         8.23 o                         
   0  -3   6        214.72        214.26         9.39 o                         
   1  -3   6         34.00         35.84         1.56 o                         
   2  -3   6          2.61          2.96         0.44 o                         
   3  -3   6         76.39         77.22         2.67 o                         
   4  -3   6          0.93          1.33         0.36 o                         
  -5  -2   6         38.03         34.54         1.11 o                         
  -4  -2   6        131.03        131.28         2.42 o                         
  -3  -2   6         35.88         35.73         0.81 o                         
  -2  -2   6         94.69         96.55         4.81 o                         
  -1  -2   6         41.37         43.52         2.65 o                         
   0  -2   6         87.85         91.92         5.30 o                         
   1  -2   6        385.69        401.95         9.32 o                         
   2  -2   6        188.06        183.55         4.77 o                         
   3  -2   6          2.83          3.54         0.46 o                         
   4  -2   6         63.81         64.16         2.42 o                         
  -5  -1   6         34.56         33.84         1.59 o                         
  -4  -1   6         58.72         58.66         1.16 o                         
  -3  -1   6        210.02        202.82         2.90 o                         
  -2  -1   6         58.28         57.36         1.30 o                         
  -1  -1   6          7.00          2.32         3.71 o                         
   0  -1   6         29.41         29.83         0.96 o                         
   1  -1   6          5.61          5.56         0.48 o                         
   2  -1   6        161.76        161.63         4.21 o                         
   3  -1   6        101.35         97.23         2.90 o                         
   4  -1   6         56.81         51.53         1.98 o                         
   5  -1   6          9.81          8.73         0.78 o                         
  -5   0   6         27.24         27.73         1.34 o                         
  -4   0   6        124.81        122.95         2.00 o                         
  -3   0   6         29.59         33.73         0.75 o                         
  -2   0   6         10.03          8.61         0.28 o                         
  -1   0   6         70.74         68.74         2.04 o                         
   0   0   6         12.80          8.03         6.14 o                         
   1   0   6         11.04         13.00         0.66 o                         
   2   0   6         82.60         84.31         2.40 o                         
   3   0   6        289.91        277.77         6.70 o                         
   4   0   6         15.22         14.99         0.91 o                         
   5   0   6         52.43         50.42         2.03 o                         
  -5   1   6         84.78         79.44         2.70 o                         
  -4   1   6         18.93         17.85         0.73 o                         
  -3   1   6         34.54         40.30         0.72 o                         
  -2   1   6        267.24        281.75         3.78 o                         
  -1   1   6          9.57         11.60         0.31 o                         
   0   1   6         31.69         32.90         1.19 o                         
   1   1   6         16.18         17.49         1.04 o                         
   2   1   6        208.17        210.57         5.01 o                         
   3   1   6        154.00        158.00         4.05 o                         
   4   1   6        325.50        314.46         7.55 o                         
   5   1   6          0.70          0.94         0.31 o                         
   6   1   6         12.41         12.81         0.99 o                         
  -4   2   6         93.38         93.75         2.15 o                         
  -3   2   6         16.08         15.32         0.57 o                         
  -2   2   6         13.36         16.91         0.62 o                         
  -1   2   6        231.64        205.23         3.53 o                         
   0   2   6       1021.70        976.40        21.13 o                         
   1   2   6         48.45         51.14         1.06 o                         
   2   2   6        189.37        196.04         3.15 o                         
   3   2   6         82.60         83.54         2.39 o                         
   4   2   6         17.07         17.48         0.93 o                         
   5   2   6         58.81         59.35         2.18 o                         
   6   2   6         11.84         11.88         0.95 o                         
  -4   3   6         61.62         60.06         1.59 o                         
  -3   3   6         13.69         13.63         0.64 o                         
  -2   3   6         94.10         94.39         2.80 o                         
  -1   3   6         38.84         41.11         1.08 o                         
   0   3   6        668.42        620.87         9.72 o                         
   1   3   6        339.19        285.08        38.69 o                         
   2   3   6        184.71        202.65         3.38 o                         
   3   3   6         44.28         46.09         1.08 o                         
   4   3   6        120.79        121.80         3.39 o                         
   5   3   6         78.18         80.13         2.64 o                         
   6   3   6          1.79          1.19         0.32 o                         
  -3   4   6         98.77         96.76         3.14 o                         
  -2   4   6         29.87         31.79         1.03 o                         
  -1   4   6         45.72         45.30         1.21 o                         
   0   4   6         33.63         35.09         0.97 o                         
   1   4   6        124.14        117.28         1.37 o                         
   2   4   6         15.61         12.47         0.42 o                         
   3   4   6         20.59         24.79         0.90 o                         
   4   4   6         27.91         27.27         0.82 o                         
   5   4   6         26.22         27.92         1.36 o                         
   6   4   6         91.79         96.81         3.25 o                         
  -3   5   6         25.44         24.21         1.42 o                         
  -2   5   6         23.40         23.19         1.31 o                         
  -1   5   6         33.28         37.00         1.11 o                         
   0   5   6          5.34          5.19         0.35 o                         
   1   5   6          9.13          9.80         0.46 o                         
   2   5   6        180.01        168.75         3.25 o                         
   3   5   6         21.02         16.83         0.62 o                         
   4   5   6         44.74         55.85         1.99 o                         
   5   5   6         44.37         47.00         1.91 o                         
   6   5   6         41.54         41.52         1.94 o                         
  -2   6   6        184.03        183.86         5.38 o                         
  -1   6   6         54.40         54.40         2.23 o                         
   0   6   6         61.99         60.71         1.50 o                         
   1   6   6         90.70         93.55         2.98 o                         
   2   6   6         14.13         14.43         0.91 o                         
   3   6   6          5.67          5.12         0.50 o                         
   4   6   6        163.03        164.12         3.11 o                         
   5   6   6         43.00         50.32         2.03 o                         
   0   7   6         66.49         68.80         2.64 o                         
   1   7   6         41.13         40.02         1.81 o                         
   2   7   6         38.28         40.36         1.77 o                         
   3   7   6         68.34         70.42         2.46 o                         
   4   7   6         10.58         10.09         0.76 o                         
  -3  -5   7          0.53          0.63         0.25 o                         
  -2  -5   7        144.46        138.55         4.14 o                         
  -1  -5   7         80.90         75.09         2.62 o                         
   0  -5   7          7.24          6.02         0.44 o                         
   1  -5   7         15.65         12.95         0.94 o                         
  -4  -4   7         20.92         21.77         1.31 o                         
  -3  -4   7         21.92         20.87         1.23 o                         
  -2  -4   7         14.77         15.30         0.99 o                         
  -1  -4   7         19.82         19.48         0.72 o                         
   0  -4   7         15.39         14.79         0.60 o                         
   1  -4   7         27.41         26.28         1.29 o                         
   2  -4   7          1.44          1.64         0.26 o                         
  -4  -3   7         43.13         42.75         1.88 o                         
  -3  -3   7          0.09          0.21         0.13 o                         
  -2  -3   7         38.34         35.68         1.02 o                         
  -1  -3   7         18.34         18.44         0.91 o                         
   0  -3   7        150.82        149.83         7.63 o                         
   1  -3   7         24.46         24.28         0.86 o                         
   2  -3   7        124.03        120.74         3.67 o                         
   3  -3   7         45.05         42.29         1.87 o                         
  -4  -2   7        159.71        155.55         3.08 o                         
  -3  -2   7         83.61         81.54         1.83 o                         
  -2  -2   7         51.84         48.55         1.70 o                         
  -1  -2   7        170.65        161.70         4.14 o                         
   0  -2   7         13.37         12.95         0.86 o                         
   1  -2   7         48.43         49.07         1.82 o                         
   2  -2   7         94.32         92.03         2.87 o                         
   3  -2   7         13.96         13.17         0.92 o                         
   4  -2   7         72.98         69.89         2.60 o                         
  -5  -1   7         15.83         14.79         1.04 o                         
  -4  -1   7        123.35        122.57         2.56 o                         
  -3  -1   7        212.69        211.70         3.84 o                         
  -2  -1   7        115.82        107.24         3.00 o                         
  -1  -1   7         28.82         27.44         1.13 o                         
   0  -1   7        213.55        187.00         9.63 o                         
   1  -1   7        186.34        191.51         4.85 o                         
   2  -1   7         64.70         63.11         2.11 o                         
   3  -1   7         58.08         61.18         2.18 o                         
   4  -1   7         47.67         49.77         2.00 o                         
   5  -1   7          7.59          7.59         0.77 o                         
  -4   0   7         14.15         12.39         0.90 o                         
  -3   0   7         59.92         61.63         1.49 o                         
  -2   0   7         67.93         60.34         1.31 o                         
  -1   0   7        195.53        188.23         4.70 o                         
   0   0   7          5.46          4.99         0.45 o                         
   1   0   7        105.45        107.11         2.07 o                         
   2   0   7        270.71        279.86         6.70 o                         
   3   0   7         64.30         64.28         2.13 o                         
   4   0   7         62.24         62.00         2.22 o                         
   5   0   7        169.96        159.29         4.62 o                         
  -4   1   7          5.19          5.17         0.61 o                         
  -3   1   7         14.88         14.20         0.46 o                         
  -2   1   7         43.06         42.76         0.83 o                         
  -1   1   7         50.37         43.66         0.77 o                         
   0   1   7        106.12        109.96         2.99 o                         
   1   1   7        199.74        205.38         5.14 o                         
   2   1   7         73.28         75.36         2.19 o                         
   3   1   7        199.89        199.81         5.01 o                         
   4   1   7         64.99         63.07         2.19 o                         
   5   1   7         34.15         33.12         1.57 o                         
  -4   2   7         11.06         11.41         0.61 o                         
  -3   2   7         43.22         43.55         0.96 o                         
  -2   2   7          2.89          2.80         0.27 o                         
  -1   2   7         26.92         28.57         0.84 o                         
   0   2   7        298.04        291.66         6.89 o                         
   1   2   7        179.53        175.76         6.97 o                         
   2   2   7        133.08        146.14         2.62 o                         
   3   2   7        178.35        184.92         4.63 o                         
   4   2   7         43.85         44.26         1.68 o                         
   5   2   7         29.65         30.82         1.46 o                         
   6   2   7          9.35          8.47         0.80 o                         
  -4   3   7         29.14         28.02         1.43 o                         
  -3   3   7         68.25         68.45         2.44 o                         
  -2   3   7         57.23         58.41         1.48 o                         
  -1   3   7        189.48        184.39         3.99 o                         
   0   3   7          6.41          6.32         0.36 o                         
   1   3   7        260.86        172.02        97.33 o                         
   2   3   7         30.75         29.93         2.78 o                         
   3   3   7          5.78          6.74         0.37 o                         
   4   3   7         58.61         59.08         2.02 o                         
   5   3   7         27.64         28.70         1.39 o                         
   6   3   7         17.90         17.76         1.18 o                         
  -3   4   7        228.14        226.72         7.52 o                         
  -2   4   7         16.64         15.34         0.70 o                         
  -1   4   7        161.25        164.71         3.16 o                         
   0   4   7        107.48        104.49         2.14 o                         
   1   4   7        197.83        189.74         3.38 o                         
   2   4   7         13.20         13.36         0.64 o                         
   3   4   7         47.80         47.56         3.40 o                         
   4   4   7         41.53         39.28         1.06 o                         
   5   4   7         20.54         21.65         1.19 o                         
   6   4   7         13.43         13.27         1.01 o                         
  -2   5   7        145.55        147.58         3.32 o                         
  -1   5   7         17.94         17.47         0.75 o                         
   0   5   7         33.35         33.99         1.03 o                         
   1   5   7         21.32         21.78         0.75 o                         
   2   5   7        139.25        133.97         2.54 o                         
   3   5   7         11.44         11.32         0.50 o                         
   4   5   7         17.79         17.56         0.98 o                         
   5   5   7        252.47        263.27         6.74 o                         
  -1   6   7         48.73         47.31         2.09 o                         
   0   6   7         31.16         30.65         1.02 o                         
   1   6   7         71.31         69.53         2.51 o                         
   2   6   7         31.99         31.68         1.47 o                         
   3   6   7         35.61         34.43         1.52 o                         
   4   6   7         59.38         56.45         2.06 o                         
   5   6   7         24.96         25.02         0.92 o                         
   0   7   7         19.81         19.91         1.30 o                         
   1   7   7         32.00         33.30         1.68 o                         
   2   7   7         41.03         42.23         1.88 o                         
   3   7   7         82.34         82.29         2.82 o                         
   4   7   7          6.46          6.68         0.65 o                         
  -3  -4   8         74.11         72.52         2.70 o                         
  -2  -4   8         75.59         72.71         2.63 o                         
  -1  -4   8          6.10          6.00         0.54 o                         
   0  -4   8         12.09         10.75         0.74 o                         
   1  -4   8         21.05         18.92         1.06 o                         
  -3  -3   8         27.41         26.64         1.06 o                         
  -2  -3   8         15.03         13.63         0.82 o                         
  -1  -3   8        113.05        107.29         3.09 o                         
   0  -3   8         21.88         20.31         1.03 o                         
   1  -3   8         29.24         29.67         1.33 o                         
   2  -3   8         47.89         45.72         1.98 o                         
   3  -3   8        176.85        173.20         5.04 o                         
  -4  -2   8         21.86         21.49         0.87 o                         
  -3  -2   8          8.07          8.38         0.54 o                         
  -2  -2   8         57.75         55.44         1.93 o                         
  -1  -2   8         60.59         55.64         1.89 o                         
   0  -2   8         44.79         41.55         1.57 o                         
   1  -2   8        119.34        110.76         3.23 o                         
   2  -2   8          6.34          6.46         0.63 o                         
   3  -2   8         80.59         74.72         2.65 o                         
   4  -2   8        148.21        138.86         4.28 o                         
  -4  -1   8         31.82         31.60         1.08 o                         
  -3  -1   8         82.22         81.41         1.89 o                         
  -2  -1   8         16.10         14.23         0.84 o                         
  -1  -1   8        128.89        118.13         3.28 o                         
   0  -1   8        164.52        153.84         4.07 o                         
   1  -1   8         46.53         47.52         1.67 o                         
   2  -1   8         83.66         83.77         2.65 o                         
   3  -1   8         27.32         28.20         1.41 o                         
   4  -1   8          6.66          7.10         0.73 o                         
  -4   0   8        135.11        134.42         4.07 o                         
  -3   0   8         53.13         53.63         2.06 o                         
  -2   0   8         31.39         30.71         0.86 o                         
  -1   0   8         30.08         28.96         1.27 o                         
   0   0   8          3.74          3.93         0.42 o                         
   1   0   8        111.02        111.84         3.25 o                         
   2   0   8         61.86         64.04         2.11 o                         
   3   0   8         23.08         24.97         1.25 o                         
   4   0   8          3.96          4.10         0.53 o                         
   5   0   8         62.17         62.08         2.42 o                         
  -4   1   8         15.10         14.72         1.08 o                         
  -3   1   8         45.10         45.67         1.92 o                         
  -2   1   8        169.25        165.54         3.26 o                         
  -1   1   8          0.98          1.21         0.18 o                         
   0   1   8         92.03         87.66         2.60 o                         
   1   1   8        276.08        264.04         5.42 o                         
   2   1   8        203.01        211.05         7.46 o                         
   3   1   8         21.26         21.81         1.07 o                         
   4   1   8         19.10         19.02         1.07 o                         
   5   1   8          6.29          6.49         0.68 o                         
  -4   2   8         35.44         37.52         1.88 o                         
  -3   2   8          7.56          8.19         0.77 o                         
  -2   2   8         15.02         15.15         0.84 o                         
  -1   2   8         71.76         70.96         1.61 o                         
   0   2   8        187.28        184.22         4.73 o                         
   1   2   8         37.51         33.85         3.55 o                         
   2   2   8        561.35        543.96         8.62 o                         
   3   2   8         79.25         79.45         1.73 o                         
   4   2   8         79.72         84.41         2.68 o                         
   5   2   8          6.62          6.22         0.66 o                         
  -3   3   8         60.21         59.39         3.35 o                         
  -2   3   8         88.85         90.90         2.46 o                         
  -1   3   8        167.57        168.21         3.19 o                         
   0   3   8         50.82         48.16         1.23 o                         
   1   3   8        191.86        186.73         4.71 o                         
   2   3   8          5.95          6.02         1.20 o                         
   3   3   8         23.68         25.51         0.79 o                         
   4   3   8        134.89        140.65         3.87 o                         
   5   3   8         48.84         48.32         1.95 o                         
  -3   4   8          0.70          0.80         0.23 o                         
  -2   4   8         75.79         78.85         3.15 o                         
  -1   4   8         15.81         16.66         0.87 o                         
   0   4   8        170.26        167.64         3.17 o                         
   1   4   8          4.53          4.92         0.35 o                         
   2   4   8         48.27         48.83         1.67 o                         
   3   4   8         23.06         23.67         0.74 o                         
   4   4   8          5.16          5.00         0.39 o                         
   5   4   8        131.00        136.18         3.98 o                         
  -2   5   8         45.59         45.34         1.43 o                         
  -1   5   8         48.17         47.84         1.40 o                         
   0   5   8         43.58         44.73         1.29 o                         
   1   5   8          0.06          0.11         0.11 o                         
   2   5   8         47.18         47.97         1.24 o                         
   4   5   8         61.82         59.99         2.05 o                         
   5   5   8         20.13         20.13         1.15 o                         
  -1   6   8         14.10         14.49         0.74 o                         
   0   6   8         34.29         33.43         1.12 o                         
   1   6   8         76.40         73.70         2.69 o                         
   2   6   8         47.67         48.36         1.97 o                         
   3   6   8         37.37         37.29         1.67 o                         
   4   6   8         51.49         46.99         1.92 o                         
   1   7   8          1.69          1.93         0.40 o                         
   2   7   8        136.71        140.73         4.30 o                         
   3   7   8        210.56        214.32         5.86 o                         
   0  -4   9          7.10          5.93         0.57 o                         
  -3  -3   9         24.31         22.13         1.33 o                         
  -2  -3   9         11.74         10.90         0.58 o                         
  -1  -3   9          4.58          4.55         0.49 o                         
   0  -3   9          7.37          7.37         0.63 o                         
   1  -3   9          6.64          5.56         0.57 o                         
   2  -3   9         54.91         58.86         2.49 o                         
  -3  -2   9          8.28          8.04         0.50 o                         
  -2  -2   9         63.33         61.60         2.16 o                         
  -1  -2   9         21.72         19.58         1.04 o                         
   0  -2   9        170.91        157.68         4.28 o                         
   1  -2   9         68.98         63.75         2.23 o                         
   2  -2   9         23.35         23.22         1.30 o                         
   3  -2   9         10.73         11.00         0.91 o                         
  -3  -1   9         66.17         68.09         1.73 o                         
  -2  -1   9          0.35          0.75         0.25 o                         
  -1  -1   9         21.00         18.52         1.00 o                         
   0  -1   9        240.24        231.08         5.88 o                         
   1  -1   9        166.08        176.37        16.73 o                         
   2  -1   9         50.07         49.95         1.39 o                         
   3  -1   9         41.77         41.11         1.79 o                         
   4  -1   9         18.87         17.69         1.19 o                         
  -3   0   9         19.63         19.08         1.17 o                         
  -2   0   9        105.86        100.75         3.10 o                         
  -1   0   9         71.42         70.16         2.36 o                         
   0   0   9         23.17         22.65         1.14 o                         
   1   0   9        238.27        235.92         8.63 o                         
   2   0   9         49.09         52.21         1.62 o                         
   3   0   9          2.08          2.08         0.39 o                         
   4   0   9          5.67          5.88         0.67 o                         
  -3   1   9         31.36         31.28         1.59 o                         
  -2   1   9         41.62         40.01         1.12 o                         
  -1   1   9         37.66         36.07         1.03 o                         
   0   1   9        107.23        102.56         3.03 o                         
   1   1   9         28.68         27.34         1.50 o                         
   2   1   9        109.08        112.81         3.45 o                         
   3   1   9         14.76         16.12         0.97 o                         
   4   1   9         54.79         57.24         2.15 o                         
   5   1   9          0.76          1.27         0.37 o                         
  -3   2   9         13.44         13.45         1.03 o                         
  -2   2   9         21.57         22.65         0.84 o                         
  -1   2   9        189.68        186.90         3.46 o                         
   0   2   9         23.96         24.17         1.21 o                         
   1   2   9         20.78         13.38         7.94 o                         
   2   2   9         16.82         16.15         0.62 o                         
   3   2   9         42.46         41.62         1.16 o                         
   4   2   9        116.19        120.76         3.57 o                         
   5   2   9        101.30        102.74         3.35 o                         
  -3   3   9          2.57          2.76         0.52 o                         
  -2   3   9         88.76         89.90         4.23 o                         
  -1   3   9        267.62        270.05         4.80 o                         
   0   3   9         73.05         69.85         1.65 o                         
   1   3   9        212.32        206.69         5.28 o                         
   2   3   9         15.85         16.23         0.93 o                         
   3   3   9         37.90         38.31         1.08 o                         
   4   3   9          9.70         11.08         0.73 o                         
   5   3   9         46.21         46.53         1.94 o                         
  -2   4   9         19.49         20.02         1.25 o                         
  -1   4   9        139.18        146.58         3.01 o                         
   0   4   9        128.95        132.23         2.69 o                         
   1   4   9         61.01         63.36         1.57 o                         
   2   4   9         30.81         30.77         1.31 o                         
   3   4   9         75.21         78.81         2.54 o                         
   4   4   9         26.06         23.98         0.92 o                         
   5   4   9         18.90         18.34         1.12 o                         
  -1   5   9         39.05         39.06         1.28 o                         
   0   5   9          5.78          5.66         0.43 o                         
   1   5   9         27.53         28.86         0.97 o                         
   2   5   9         53.00         52.86         1.39 o                         
   0   6   9          6.16          6.76         0.49 o                         
   1   6   9         41.95         40.44         1.89 o                         
   2   6   9         57.81         58.78         2.31 o                         
   3   6   9        237.54        233.04         6.22 o                         
   4   6   9         34.08         31.51         1.58 o                         
  -1  -3  10         23.83         21.00         1.13 o                         
   0  -3  10         19.09         18.30         1.09 o                         
  -2  -2  10          3.12          2.29         0.36 o                         
  -1  -2  10         10.75          9.65         0.74 o                         
   0  -2  10         82.78         79.70         2.68 o                         
   1  -2  10        151.54        140.64         4.07 o                         
   2  -2  10         41.23         39.62         2.72 o                         
  -3  -1  10         43.19         41.05         1.31 o                         
  -2  -1  10         18.69         17.21         1.04 o                         
  -1  -1  10         78.99         72.82         2.49 o                         
   0  -1  10         20.31         19.18         1.10 o                         
   1  -1  10         93.26         87.21         2.82 o                         
   2  -1  10         16.39         15.00         0.71 o                         
   3  -1  10         61.88         56.35         2.27 o                         
  -3   0  10         91.71         95.87         3.26 o                         
  -2   0  10        153.67        147.73         4.27 o                         
  -1   0  10         51.53         49.52         1.98 o                         
   0   0  10        108.27         99.52         3.07 o                         
   1   0  10         22.20         22.09         0.84 o                         
   2   0  10         32.69         33.46         1.59 o                         
   3   0  10         13.23         13.34         0.67 o                         
   4   0  10          6.00          6.03         0.68 o                         
  -3   1  10         32.54         33.50         1.73 o                         
  -2   1  10         88.28         92.02         3.06 o                         
  -1   1  10         56.46         54.84         1.41 o                         
   0   1  10         55.80         54.48         2.01 o                         
   1   1  10         38.13         36.53         2.10 o                         
   2   1  10         29.18         29.05         0.95 o                         
   3   1  10         36.62         38.45         1.19 o                         
   4   1  10         36.58         36.60         1.74 o                         
  -2   2  10         87.59         93.54         3.20 o                         
  -1   2  10        132.98        134.32         2.73 o                         
   0   2  10         14.55         14.90         0.97 o                         
   1   2  10         16.59         15.62         0.96 o                         
   2   2  10         59.70         53.38         6.64 o                         
   3   2  10         39.43         40.28         1.20 o                         
   4   2  10         28.55         28.14         1.32 o                         
  -2   3  10         72.32         75.98         1.94 o                         
  -1   3  10         17.08         18.98         0.88 o                         
   0   3  10         59.92         59.43         1.55 o                         
   1   3  10         49.60         51.67         1.96 o                         
   2   3  10         40.35         42.64         1.74 o                         
   3   3  10         77.18         77.06         2.59 o                         
   4   3  10         70.83         73.38         1.79 o                         
  -1   4  10         46.74         47.23         1.43 o                         
   0   4  10         81.66         79.42         1.93 o                         
   1   4  10         35.72         36.63         1.38 o                         
   2   4  10         91.30         94.42         2.93 o                         
   3   4  10         26.30         27.03         1.31 o                         
   4   4  10         26.02         26.41         1.33 o                         
   0   5  10         48.32         51.27         1.51 o                         
   1   5  10         29.23         28.87         1.02 o                         
   2   5  10          5.87          6.88         0.46 o                         
   1   6  10         23.25         23.72         1.45 o                         
   2   6  10         29.01         28.97         1.56 o                         
   3   6  10         23.84         22.53         1.35 o                         
  -1  -1  11         40.13         38.65         1.74 o                         
   0  -1  11         82.56         77.59         2.68 o                         
   1  -1  11          2.94          2.40         0.43 o                         
   2  -1  11         60.87         60.08         1.71 o                         
  -2   0  11         96.20         98.33         3.25 o                         
  -1   0  11         50.59         50.17         2.07 o                         
   0   0  11         34.62         31.55         1.50 o                         
   1   0  11         81.36         78.19         2.75 o                         
   2   0  11         24.95         24.07         0.92 o                         
   3   0  11         15.39         14.84         0.74 o                         
  -2   1  11         13.14         13.21         1.00 o                         
  -1   1  11         17.76         18.43         1.14 o                         
   0   1  11         24.95         24.16         1.29 o                         
   1   1  11         43.64         42.91         1.84 o                         
   2   1  11         64.59         58.86         4.49 o                         
   3   1  11         13.79         13.86         0.69 o                         
  -1   2  11         46.49         44.73         1.68 o                         
   0   2  11         23.74         24.12         1.34 o                         
   1   2  11         16.85         14.85         0.99 o                         
   2   2  11         53.85         56.57         2.22 o                         
   3   2  11         25.76         24.50         1.89 o                         
  -1   3  11         39.95         41.07         1.31 o                         
   0   3  11          6.65          6.01         0.45 o                         
   1   3  11         47.00         46.96         1.95 o                         
   2   3  11         12.95         13.93         0.96 o                         
   3   3  11        207.05        212.38         5.75 o                         
   0   4  11         66.45         64.96         2.33 o                         
   1   4  11          6.56          6.55         0.48 o                         
   2   4  11         13.89         14.56         0.97 o                         
   3   4  11        115.01        111.60         3.47 o                         
   1   5  11         63.87         61.71         1.70 o                         
   2   5  11         28.74         27.15         1.01 o                         
   0   1  12         69.24         67.77         2.59 o                         
   1   1  12          0.49          0.48         0.23 o                         
   2   1  12         69.72         69.97         2.65 o                         
   0   2  12          8.74          8.46         1.26 o                         
   1   2  12         22.83         21.84         1.27 o                         
   2   2  12         11.41         11.96         0.96 o                         
   0   3  12          7.39          7.68         0.69 o                         
   1   3  12          9.88          9.89         0.88 o                         
   2   3  12          7.76          7.57         0.75 o                         
                                                                                
