# Supplementary material for: Crystal structure of sodium (1S)-d-lyxit-1-yl­sulfonate
Source: Acta Crystallogr E Crystallogr Commun. 2016 Apr 5;72(Pt 5):628–31. doi: 10.1107/S2056989016005375 (PMC4908541; doi:10.1107/S2056989016005375)
Supplement: Supplementary file 3 [file e-72-00628-Isup3.cml]

<?xml version="1.0" encoding="UTF-8"?>
<cml convention="cmlDict:cmllite" xmlns="http://www.xml-cml.org/schema" xmlns:cmlDict="http://www.xml-cml.org/dictionary/cml/" xmlns:nameDict="http://www.xml-cml.org/dictionary/cml/name/">
  <molecule id="m1">
    <name dictRef="nameDict:unknown">Sodium (1S,2S,3S,4R)-1,2,3,4,5-pentahydroxypentane-1-sulfonate</name>
    <atomArray>
      <atom id="a1" elementType="Na" formalCharge="1" hydrogenCount="0">
        <label value="Na" dictRef="cmlDict:locant"/>
      </atom>
      <atom id="a2" elementType="O">
        <label value="O" dictRef="cmlDict:locant"/>
      </atom>
      <atom id="a17" elementType="H"/>
      <atom id="a3" elementType="C">
        <atomParity atomRefs4="a11 a18 a4 a2">1</atomParity>
        <label value="1" dictRef="cmlDict:locant"/>
      </atom>
      <atom id="a4" elementType="C">
        <atomParity atomRefs4="a16 a19 a5 a3">1</atomParity>
        <label value="2" dictRef="cmlDict:locant"/>
      </atom>
      <atom id="a5" elementType="C">
        <atomParity atomRefs4="a15 a20 a6 a4">1</atomParity>
        <label value="3" dictRef="cmlDict:locant"/>
      </atom>
      <atom id="a6" elementType="C">
        <atomParity atomRefs4="a14 a21 a7 a5">-1</atomParity>
        <label value="4" dictRef="cmlDict:locant"/>
      </atom>
      <atom id="a7" elementType="C">
        <label value="5" dictRef="cmlDict:locant"/>
      </atom>
      <atom id="a9" elementType="O" hydrogenCount="0">
        <label value="O''" dictRef="cmlDict:locant"/>
      </atom>
      <atom id="a10" elementType="O" formalCharge="-1" hydrogenCount="0">
        <label value="O" dictRef="cmlDict:locant"/>
      </atom>
      <atom id="a11" elementType="S" hydrogenCount="0">
        <label value="X" dictRef="cmlDict:locant"/>
      </atom>
      <atom id="a12" elementType="O" hydrogenCount="0">
        <label value="O'" dictRef="cmlDict:locant"/>
      </atom>
      <atom id="a18" elementType="H"/>
      <atom id="a19" elementType="H"/>
      <atom id="a20" elementType="H"/>
      <atom id="a21" elementType="H"/>
      <atom id="a22" elementType="H"/>
      <atom id="a23" elementType="H"/>
      <atom id="a13" elementType="O">
        <label value="O''''" dictRef="cmlDict:locant"/>
      </atom>
      <atom id="a24" elementType="H"/>
      <atom id="a14" elementType="O">
        <label value="O'''" dictRef="cmlDict:locant"/>
      </atom>
      <atom id="a25" elementType="H"/>
      <atom id="a15" elementType="O">
        <label value="O''" dictRef="cmlDict:locant"/>
      </atom>
      <atom id="a26" elementType="H"/>
      <atom id="a16" elementType="O">
        <label value="O'" dictRef="cmlDict:locant"/>
      </atom>
      <atom id="a27" elementType="H"/>
    </atomArray>
    <bondArray>
      <bond id="a2_a17" atomRefs2="a2 a17" order="S"/>
      <bond id="a3_a4" atomRefs2="a3 a4" order="S"/>
      <bond id="a4_a5" atomRefs2="a4 a5" order="S"/>
      <bond id="a5_a6" atomRefs2="a5 a6" order="S"/>
      <bond id="a6_a7" atomRefs2="a6 a7" order="S"/>
      <bond id="a11_a12" atomRefs2="a11 a12" order="D"/>
      <bond id="a9_a11" atomRefs2="a9 a11" order="D"/>
      <bond id="a10_a11" atomRefs2="a10 a11" order="S"/>
      <bond id="a3_a11" atomRefs2="a3 a11" order="S"/>
      <bond id="a3_a18" atomRefs2="a3 a18" order="S"/>
      <bond id="a4_a19" atomRefs2="a4 a19" order="S"/>
      <bond id="a5_a20" atomRefs2="a5 a20" order="S"/>
      <bond id="a6_a21" atomRefs2="a6 a21" order="S"/>
      <bond id="a7_a22" atomRefs2="a7 a22" order="S"/>
      <bond id="a7_a23" atomRefs2="a7 a23" order="S"/>
      <bond id="a2_a3" atomRefs2="a2 a3" order="S"/>
      <bond id="a13_a24" atomRefs2="a13 a24" order="S"/>
      <bond id="a13_a7" atomRefs2="a13 a7" order="S"/>
      <bond id="a14_a25" atomRefs2="a14 a25" order="S"/>
      <bond id="a14_a6" atomRefs2="a14 a6" order="S"/>
      <bond id="a15_a26" atomRefs2="a15 a26" order="S"/>
      <bond id="a15_a5" atomRefs2="a15 a5" order="S"/>
      <bond id="a16_a27" atomRefs2="a16 a27" order="S"/>
      <bond id="a16_a4" atomRefs2="a16 a4" order="S"/>
    </bondArray>
  </molecule>
</cml>
